# Supplementary material for: FCER1G positively relates to macrophage infiltration in clear cell renal cell carcinoma and contributes to unfavorable prognosis by regulating tumor immunity
Source: BMC Cancer. 2022 Feb 4;22:140. doi: 10.1186/s12885-022-09251-7 (PMC8815209; doi:10.1186/s12885-022-09251-7)
Supplement: Supplementary file 1 — Additional file 1. Detail information of TMA-30. [file 12885_2022_9251_MOESM1_ESM.xls]

## Sheet: full list
Table S1. Detail information of TMA-30
T NO.	N NO.	Sex (MALE=1)	Age	T category	TNM stage	Fuhrman_grade	Cancer related death	Metastasis/recurrence after surgery	OS (months)	PFS (months)	CD68-T	CD68-N	FCER1G-T	FCER1G-N
1		1	64	T1b	1	3	1	1	51	NA	215	NA	175	NA
2	10	1	58	T1b	1	2	1	1	120	NA	75	0	65	0
3		1	63	T1a	1	3	1	1	102	102	70	NA	20	NA
4		1	74	T1a	1	2	1	0	61	61	95	NA	70	NA
5		1	46	T1b	1	2	1	1	51	NA	175	NA	100	NA
6		0	50	T1b	1	2	1	1	17	NA	80	NA	35	NA
7	4	1	59	T1a	1	2	1	1	94	22	120	30	20	0
8		1	49	T1b	1	2	1	1	95	95	80	NA	25	NA
10		1	39	T3a	3	4	1	1	54	18	285	NA	160	NA
10		1	79	T1b	1	2	1	1	89	41	65	NA	55	NA
11	2、11	1	41	T1a	1	2	0	1	114	30	110	7.5	25	12.5
12	3、6	1	65	T1a	1	2	1	1	NA	NA	215	40	180	67.5
13		0	57	T4	4	4	1	0	44	44	285	NA	215	NA
14		0	54	T1a	1	4	1	1	6	NA	115	NA	85	NA
15	13	1	63	T1a	1	2	0	1	99	NA	210	70	225	5
16		0	68	T1b	1	3	1	1	4	NA	145	NA	60	NA
17		1	68	T3b	3	3	1	1	16	7	215	NA	85	NA
18		1	64	T4	4	4	1	1	6	3	75	NA	40	NA
19	9	1	80	T1b	1	2	1	0	20	20	150	0	95	0
21	12	1	64	T2a	2	2	1	1	30	17	175	80	140	0
22		0	72	T3a	3	3	1	1	49	NA	205	NA	275	NA
23		1	63	T3a	3	3	1	1	19	NA	265	NA	165	NA
24	1	1	52	T2a	2	3	1	0	84	84	145	60	115	0
25	5、8	1	59	T1a	1	2	1	1	30	30	145	30	100	0
26		1	70	T1a	1	2	1	1	29	29	250	NA	215	NA
27		1	52	T2a	2	2	1	0	3	3	195	NA	255	NA
28		1	58	T1b	1	2	1	1	23	23	55	NA	45	NA
30		1	43	T1b	1	2	1	1	8	5	235	NA	25	NA
9、29	7	1	74	T2a	2	2	1	1	76	NA	75	75	180	0
