# Supplementary material for: FCER1G positively relates to macrophage infiltration in clear cell renal cell carcinoma and contributes to unfavorable prognosis by regulating tumor immunity
Source: BMC Cancer. 2022 Feb 4;22:140. doi: 10.1186/s12885-022-09251-7 (PMC8815209; doi:10.1186/s12885-022-09251-7)
Supplement: Supplementary file 2 — Additional file 2. Detail information of TMA-2020 NO.1-8. [file 12885_2022_9251_MOESM2_ESM.xls]

## Sheet: full list
Table S2. Detail information of TMA-2020 NO.1-8
T NO.	N NO.	Duplication	Age	Sex (MALE=1)	Pathological type	Fuhrman grade	T category	N category	M category	TNM stage	Cancer related death	Metastasis/recurrence after surgery	OS	PFS	cd68 T	cd68 N	FC-T	FC-N
1	1		46	1	ccRCC	3	3a	0	0	3	NA	NA	NA	NA	40	0	70	40
2	2		58	0	ccRCC	2	1a	0	0	1	0	57	0	57	30	0	100	20
3	3		52	1	ccRCC	2	1a	0	0	1	0	57	0	57	90	70	40	30
4	4		83	1	ccRCC	2	1a	0	0	1	NA	NA	NA	NA	130	10	20	0
5	5		43	1	ccRCC	2	1b	0	0	1	0	56	0	56	60	0	30	0
6	6		76	1	ccRCC	2	1a	0	0	1	0	56	0	56	130	0	30	20
7	7		74	0	ccRCC	2	1a	0	0	1	0	56	0	56	40	0	30	20
8	8		50	1	ccRCC	2	1b	0	0	1	0	56	0	56	50	0	70	40
9	9		77	1	ccRCC	2	1a	0	0	1	0	55	0	55	20	0	30	50
10	10		50	1	ccRCC	2	3a	0	0	3	NA	NA	NA	NA	10	10	40	30
11	11		65	1	ccRCC	2	1b	0	0	1	0	55	0	55	80	0	20	10
12	12		58	0	ccRCC	2	1b	0	0	1	0	55	0	55	100	30	50	0
13	13		70	1	ccRCC	2	1b	0	0	1	NA	NA	NA	NA	120	0	110	30
14	14		72	1	ccRCC	2	3a	0	0	3	0	48	0	48	40	120	60	0
15	15		50	1	ccRCC	3	1a	0	0	1	0	55	0	55	180	0	175	10
16	16		48	1	ccRCC	3	1a	0	0	1	0	55	0	55	160	0	180	0
17	17	1	66	0	ccRCC	2	1a	0	0	1	NA	NA	NA	NA	90	0	140	20
18	18		57	1	ccRCC	2	1a	0	0	1	NA	NA	NA	NA	150	0	160	0
19	19		60	1	ccRCC	2	3a	0	0	3	NA	NA	NA	NA	80	10	40	60
20	20		78	1	ccRCC	3	1a	0	0	1	NA	NA	NA	NA	90	20	100	10
21	21		53	1	ccRCC	2	1a	0	0	1	NA	NA	NA	NA	140	10	100	10
22	22		67	1	ccRCC	2	1a	0	0	1	1	45	0	54	20	30	60	10
23	23	1	66	0	ccRCC	2	1a	0	0	1	NA	NA	NA	NA	110	10	150	10
24	24		59	1	ccRCC	2	1b	0	0	1	0	54	0	54	170	40	80	20
25	25		49	0	ccRCC	2	3a	0	0	3	0	49	0	49	90	80	40	30
26	26		56	0	ccRCC	2	1b	0	0	1	0	49	0	49	140	30	120	20
27	27		66	1	ccRCC	1	1b	0	0	1	NA	NA	NA	NA	80	10	70	20
28	28		69	0	ccRCC	2	1a	0	0	1	0	49	0	49	160	60	70	10
29	29		31	1	ccRCC	2	1a	0	0	1	0	48	0	48	130	10	40	0
30	30		51	1	ccRCC	2	1b	0	0	1	0	48	0	48	110	0	30	10
31	31		46	0	ccRCC	1	1a	0	0	1	0	48	0	48	90	0	40	0
32	32		61	1	papillary	2	3a	0	0	3	NA	NA	NA	NA	240	80	120	10
33	33		42	1	ccRCC	2	1a	0	0	1	0	47	0	47	260	80	280	40
34	34		59	0	ccRCC	2	3a	0	0	3	1	32	0	47	130	20	100	20
35	35		64	1	ccRCC	2	1a	0	0	1	0	48	0	48	130	110	10	0
36	36		71	1	chromophobe	2	1a	0	0	1	0	48	0	48	10	60	0	0
37	37		62	0	ccRCC	2	1a	0	0	1	0	46	0	46	120	10	40	0
38	38		68	1	ccRCC	2	2b	0	0	2	1	5	1	41	130	10	110	30
39	39		55	1	ccRCC	2	1a	0	0	1	0	47	0	47	280	0	270	0
40	40	2	55	1	papillary	2	1b	0	0	1	0	47	0	47	110	80	30	10
41	41		69	1	ccRCC	3	1b	0	0	1	0	44	0	44	160	170	30	0
42	42		51	1	ccRCC	2	1a	0	0	1	0	44	0	44	70	40	20	30
43	43		81	1	ccRCC	3	1a	0	0	1	0	44	0	44	110	0	10	10
44	44		65	1	ccRCC	2	1a	0	0	1	0	44	0	44	140	70	80	10
45	45		43	1	ccRCC	2	1a	0	0	1	0	43	0	43	30	10	10	10
46	46		26	1	ambiguous	1	1b	0	0	1	0	43	0	43	40	0	20	10
47	47		83	1	ccRCC	2	1a	0	0	1	NA	NA	NA	NA	190	0	90	20
48	48		69	1	ccRCC	2	1a	0	0	1	0	44	0	44	210	20	160	0
49	49		56	1	ccRCC	2	1b	0	0	1	0	43	0	43	30	0	60	20
50	50		82	0	ccRCC	3	1a	0	0	1	NA	NA	NA	NA	260	80	80	40
51	51		49	1	ccRCC	2	1a	0	0	1	0	43	0	43	80	30	100	10
52	52		71	0	ccRCC	2	1b	0	0	1	NA	NA	NA	NA	260	40	10	10
53	53		67	0	ccRCC	2	2a	0	0	2	0	43	0	43	30	0	30	0
54	54		52	1	ccRCC	2	1a	0	0	1	0	43	0	43	80	0	10	0
55	55		65	0	chromophobe	2	1b	0	0	1	NA	NA	NA	NA	70	30	10	30
56	56		48	1	ccRCC	2	3a	0	0	3	0	43	0	43	60	10	30	10
57	57		74	0	ccRCC	2	1b	0	0	1	0	43	0	43	170	0	40	20
58	58		81	1	ccRCC	2	1b	0	0	1	0	43	0	43	130	0	60	10
59	59		51	0	ccRCC	2	1b	0	0	1	0	43	0	43	120	0	70	10
60	60		46	1	ccRCC	2	1a	0	0	1	0	42	0	42	90	20	55	0
61	61		63	0	ccRCC	4	1a	0	0	1	0	42	0	42	60	10	45	10
62	62		55	0	TFE-3 related	3	1b	0	0	1	0	42	0	42	130	40	90	20
63	63		68	0	ccRCC	2	1a	0	0	1	NA	NA	NA	NA	60	40	65	20
64	64		54	0	ccRCC	4	1b	0	0	1	0	42	0	42	90	50	80	65
65	65		70	1	ccRCC	3	3a	0	0	3	0	42	0	42	180	10	165	40
66	66		69	1	ccRCC	2	1a	0	0	1	0	42	0	42	160	0	120	0
67	67		51	0	ambiguous	2	1b	0	0	1	0	42	0	42	145	120	110	25
68	68		65	1	ccRCC	4	1b	0	0	1	1	0	0	42	110	0	140	10
69	69		60	1	ccRCC	4	3a	0	0	3	0	42	0	42	140	40	120	20
70	70		41	0	ccRCC	2	2b	0	0	2	1	33	0	42	190	110	70	10
71	71		61	1	ccRCC	2	3a	0	0	3	0	42	0	42	165	130	110	40
72	72		66	0	ccRCC	2	2a	0	0	2	0	42	0	42	110	90	20	35
73	73		59	0	ccRCC	2	1a	0	0	1	0	42	0	42	150	20	80	0
74	74		54	1	ambiguous	2	1a	0	0	1	NA	NA	NA	NA	170	80	90	0
75	75		53	0	ccRCC	2	1a	0	0	1	0	42	0	42	120	50	130	0
76	76		77	0	ccRCC	3	1b	0	0	1	1	0	1	15	165	60	100	60
77	77		69	0	ccRCC	3	1a	0	0	1	0	42	0	42	190	40	185	20
78	78		45	0	ccRCC	2	1a	0	0	1	0	42	0	42	120	50	70	10
79	79		54	0	ccRCC	2	2a	0	0	2	0	42	0	42	140	90	165	10
80	80		47	0	ccRCC	1	1a	0	0	1	0	41	0	41	130	120	10	10
81	81		53	0	ccRCC	4	1a	0	0	1	0	41	0	41	140	0	140	10
82	82		68	0	ccRCC	4	3a	0	0	3	0	42	0	42	150	50	110	20
83	83		51	1	ccRCC	4	1b	0	0	1	0	42	0	42	150	30	130	0
84	84		38	1	ccRCC	2	1a	0	0	1	0	41	0	41	90	10	60	0
85	85		59	1	ccRCC	2	1a	0	0	1	1	24	1	24	190	100	170	30
86	86		67	1	ccRCC	2	1b	0	0	1	0	41	0	41	130	120	90	60
87	87		55	1	ccRCC	2	1a	0	0	1	0	41	0	41	150	50	70	10
88	88		58	1	ccRCC	4	3a	0	0	3	0	40	0	40	290	20	280	20
89	89		61	1	ccRCC	2	2a	0	0	2	NA	NA	NA	NA	60	0	40	10
90	90		69	0	ccRCC	2	1b	0	0	1	0	40	0	40	145	20	60	25
91	91		51	0	ccRCC	1	1b	0	0	1	0	41	0	41	40	30	30	0
92	92		73	1	papillary	2	1b	0	0	1	NA	NA	NA	NA	240	30	110	10
93	93		51	1	papillary	4	1a	0	0	1	0	40	0	40	200	30	25	10
94	94		52	1	ccRCC	2	1a	0	0	1	0	40	0	40	150	70	30	10
95	95		50	1	ccRCC	2	1a	0	0	1	0	40	0	40	130	20	70	20
96	96		53	0	ccRCC	2	1b	0	0	1	NA	NA	NA	NA	120	80	140	10
97	97		47	1	ccRCC	2	1a	0	0	1	0	40	0	40	130	90	60	0
98	98		54	1	ccRCC	2	1a	0	0	1	0	40	0	40	80	30	40	0
99	99		55	0	ccRCC	1	1b	0	0	1	0	40	0	40	60	0	25	10
100	100		54	0	ccRCC	2	1a	0	0	1	0	40	0	40	100	100	140	20
101	101		61	1	ccRCC	2	1b	0	0	1	0	40	0	40	50	10	40	20
102	102		49	1	ccRCC	2	1a	0	0	1	0	40	0	40	135	70	120	20
103	103		64	0	papillary	2	3a	0	0	3	1	25	1	37	200	90	130	20
104	104		38	1	papillary	1	1a	0	0	1	0	40	0	40	90	60	70	20
105	105		34	0	papillary	1	1a	0	0	1	0	40	0	40	130	0	100	10
106	106		51	1	ccRCC	4	1a	0	0	1	0	40	0	40	180	70	180	30
107	107		61	1	ccRCC	3	2a	0	0	2	0	40	0	40	135	60	125	20
108	108		58	1	ccRCC	3	1b	0	0	1	0	40	0	40	100	10	70	0
109	109		61	1	ccRCC	4	2a	0	0	2	0	40	0	40	170	130	20	50
110	110		67	1	ccRCC	2	1b	0	0	1	0	40	0	40	110	110	60	0
111	111		54	0	ccRCC	3	3a	0	0	3	1	8	1	26	250	NA	130	NA
112	112		37	1	ccRCC	2	1a	0	0	1	0	36	0	36	150	40	130	0
113	113		65	1	papillary	2	3a	0	0	3	NA	NA	NA	NA	90	110	80	50
114	114	3	47	0	ccRCC	2	1b	0	0	1	NA	NA	NA	NA	130	0	135	0
115	115	4	81	1	papillary	1	1a	0	0	1	0	40	0	40	140	60	35	10
116	116	5	44	1	papillary	2	1a	0	0	1	0	39	0	39	140	0	30	0
117	117		44	1	ambiguous	2	1b	0	0	1	1	9	0	36	130	20	20	0
118	118		55	0	ccRCC	2	1b	0	0	1	0	36	0	36	NA	NA	30	0
119	119		50	1	ccRCC	2	1b	0	0	1	0	36	0	36	120	10	130	0
120	120		73	1	ccRCC	3	3a	0	0	3	1	9	1	9	280	100	95	30
121	121		62	1	ccRCC	2	1a	0	0	1	0	36	0	36	130	40	125	20
122	122	6	58	1	chromophobe	2	1a	0	0	1	1	38	1	13	50	20	65	10
123	123		41	1	ccRCC	2	1b	0	0	1	NA	NA	NA	NA	80	30	20	20
124	124		59	0	ccRCC	2	1b	0	0	1	0	36	0	36	80	0	20	0
125	125		47	0	ccRCC	4	1b	0	0	1	1	22	0	37	240	20	135	20
126	126		60	0	ccRCC	3	1b	0	0	1	0	37	0	37	155	20	145	0
127	127		49	0	ccRCC	2	1a	0	0	1	0	37	0	37	60	30	60	25
128	128		56	1	ccRCC	3	1a	0	0	1	0	37	0	37	90	130	110	20
129	129		72	1	ccRCC	2	1a	0	0	1	0	37	0	37	210	10	260	0
130	130		46	0	ccRCC	2	2b	0	0	2	NA	NA	NA	NA	140	50	120	30
131	131	6	58	1	chromophobe	2	1a	0	0	1	1	38	1	13	130	20	50	10
132	132		41	1	ccRCC	2	1a	0	0	1	0	38	0	38	40	0	30	10
133	133		69	1	ccRCC	4	2a	0	0	2	0	38	0	38	110	80	30	10
134	134		76	1	ccRCC	2	1a	0	0	1	0	38	0	38	180	120	100	110
135	135		66	0	ccRCC	2	1a	0	0	1	0	38	0	38	90	110	85	10
136	136		55	1	ccRCC	1	1a	0	0	1	0	38	0	38	40	20	10	20
137	137		36	0	ccRCC	2	1a	0	0	1	NA	NA	NA	NA	20	40	10	10
138	138		63	1	papillary	1	1a	0	0	1	NA	NA	NA	NA	140	20	150	25
139	139		32	1	ccRCC	2	1b	0	0	1	0	38	0	38	130	140	155	30
140	140		78	1	ccRCC	2	1a	0	0	1	0	38	0	38	90	130	80	10
141	141		32	0	ccRCC	2	1a	0	0	1	0	38	0	38	10	120	0	0
142	142		67	1	ccRCC	2	1a	0	0	1	0	38	0	38	125	110	45	20
143	143		68	1	ccRCC	2	3a	0	0	3	0	38	0	38	170	10	110	20
144	144		48	0	ccRCC	2	1b	0	0	1	NA	NA	NA	NA	80	20	120	20
145	145		49	1	ccRCC	2	1a	0	0	1	NA	NA	NA	NA	160	50	170	60
146	146		63	0	ccRCC	2	1b	0	0	1	0	39	0	39	150	100	145	10
147	147		51	1	ccRCC	2	1a	0	0	1	NA	NA	NA	NA	150	80	65	0
148	148		66	1	ccRCC	2	1b	0	0	1	0	28	1	28	170	0	175	20
149	149		53	1	ccRCC	4	1a	0	0	1	1	24	1	36	40	0	20	15
150	150		51	1	ccRCC	3	1a	0	0	1	0	39	0	39	100	60	70	0
151	151		43	1	ccRCC	2	1a	0	0	1	0	39	0	39	130	0	85	0
152	152		60	1	ambiguous	2	1b	0	0	1	1	25	0	39	230	0	175	10
153	153		54	1	ccRCC	1	3a	0	0	3	0	39	0	39	70	0	20	0
154	154		54	1	ccRCC	3	3a	0	0	3	0	39	0	39	40	30	85	0
155	155		53	1	ambiguous	2	2a	0	0	2	0	39	0	39	60	40	45	20
156	156		67	1	ccRCC	3	1a	0	0	1	0	39	0	39	170	0	40	20
157	157		52	1	ccRCC	2	1a	0	0	1	0	39	0	39	60	40	100	0
158	158		67	0	ccRCC	2	1b	0	0	1	0	39	0	39	140	0	65	0
159	159		NA	NA	NA	2	NA	0	0	NA	NA	NA	NA	NA	70	20	20	30
160	160		54	1	ccRCC	2	1a	0	0	1	0	39	0	39	150	80	45	0
161	161		54	1	ccRCC	2	1b	0	0	1	0	40	0	40	190	0	180	25
162	162		53	1	ccRCC	3	2b	1	0	3	1	29	0	39	210	60	120	10
163	163		62	0	ccRCC	2	1b	0	0	1	0	39	0	39	80	20	170	10
164	164		59	1	papillary	2	3c	0	0	3	1	10	1	10	190	0	135	0
165	165		63	0	ccRCC	2	1b	0	0	1	0	33	0	33	60	30	20	0
166	166		24	1	ccRCC	2	1a	0	0	1	NA	NA	NA	NA	70	10	20	0
167	167		75	0	ccRCC	2	1a	0	0	1	0	33	0	33	110	20	140	20
168	168		67	1	ccRCC	2	3a	0	0	3	1	23	0	33	240	30	130	20
169	169		61	1	ccRCC	3	3a	0	0	3	1	28	0	33	NA	20	150	25
170	170		41	0	ccRCC	2	1b	0	0	1	0	34	0	34	140	90	70	40
171	171		75	1	ccRCC	2	2a	0	0	2	0	34	0	34	190	0	120	0
172	172		67	1	ccRCC	3	1b	0	0	1	0	33	0	33	150	70	170	30
173	173		48	1	ccRCC	2	1a	0	0	1	0	34	0	34	100	20	40	0
174	174		54	0	chromophobe	2	1b	0	0	1	0	34	0	34	30	170	0	20
175	175		53	0	ccRCC	2	1a	0	0	1	0	34	0	34	120	10	40	10
176	176		53	0	ccRCC	2	2a	0	0	2	0	34	0	34	90	0	60	20
177	177		65	0	ccRCC	4	2b	0	0	2	NA	NA	NA	NA	130	60	140	40
178	178		76	0	ccRCC	2	1a	0	0	1	0	34	0	34	30	10	50	20
179	179		44	1	ccRCC	2	1b	0	0	1	0	34	0	34	30	50	30	50
180	180		48	1	ccRCC	2	1a	0	0	1	0	34	0	34	150	0	140	0
181	181		53	1	ccRCC	2	1a	0	0	1	0	34	0	34	50	0	130	10
182	182		75	1	ccRCC	2	3a	0	0	3	1	30	1	30	190	170	210	170
183	183		39	0	ccRCC	2	1a	0	0	1	0	34	0	34	80	30	80	0
184	184		46	1	ccRCC	2	1b	0	0	1	0	34	0	34	155	40	165	30
185	185		64	0	ccRCC	2	1a	0	0	1	0	34	0	34	130	0	40	20
186	186		67	1	ccRCC	3	3a	0	0	3	NA	NA	NA	NA	170	50	20	80
187	187		41	1	chromophobe	2	1b	0	0	1	0	34	0	34	30	30	0	50
188	188		27	1	ccRCC	2	1a	0	0	1	0	35	0	35	80	20	70	10
189	189		64	1	ccRCC	2	1a	0	0	1	0	35	0	35	100	50	40	30
190	190		54	1	ccRCC	2	1a	0	0	1	0	35	0	35	145	125	170	80
191	191		37	1	ccRCC	2	1a	0	0	1	0	35	0	35	70	20	50	0
192	192		52	0	ccRCC	2	1b	0	0	1	0	35	0	35	60	0	20	0
193	193		75	0	ccRCC	3	1b	0	0	1	0	35	0	35	190	40	220	10
194	194	7	68	1	ccRCC	2	1a	0	0	1	0	35	0	35	70	10	50	25
195	195		55	1	ccRCC	2	1a	0	0	1	1	30	0	35	110	40	110	35
196	196		70	0	ccRCC	2	1a	0	0	1	0	35	0	35	10	0	20	0
197	197		56	1	ccRCC	2	1b	0	0	1	1	20	1	20	70	0	45	20
198	198		44	1	ccRCC	2	1b	0	0	1	0	35	0	35	120	30	130	30
199	199	7	68	1	ccRCC	2	1a	0	0	1	0	35	0	35	100	30	55	20
200	200		60	1	ccRCC	4	1a	0	0	1	0	35	0	35	50	0	90	10
201	201		62	0	ccRCC	2	1b	0	0	1	NA	NA	NA	NA	80	0	45	0
202	202		34	1	ccRCC	2	1b	0	0	1	0	35	0	35	130	20	145	10
203	203		62	0	ccRCC	2	1a	0	0	1	NA	NA	NA	NA	100	30	30	0
204	204		65	0	ccRCC	2	1b	0	0	1	0	35	0	35	90	30	110	20
205	205		37	1	ccRCC	3	3a	0	0	3	0	35	0	35	160	80	110	20
206	206		69	0	ccRCC	2	1a	0	0	1	0	36	0	36	90	0	0	0
207	207		53	1	ccRCC	1	1a	0	0	1	0	36	0	36	100	40	40	0
208	208		66	1	ccRCC	2	1a	0	0	1	0	35	0	35	120	30	120	45
209	209		67	1	ccRCC	2	1b	0	0	1	0	61	0	61	160	0	110	10
210	210		32	0	ccRCC	2	1a	0	0	1	0	61	0	61	120	10	45	15
211	211		81	1	ccRCC	1	1a	0	0	1	0	61	0	61	90	20	20	0
212	212		57	1	ccRCC	3	1a	0	0	1	0	61	0	61	90	40	160	0
213	213		52	1	ccRCC	2	3a	0	0	3	NA	NA	NA	NA	80	100	150	45
214	214		41	1	ambiguous	1	1a	0	0	1	0	61	0	61	150	0	55	0
215	215		88	1	ambiguous	2	1a	0	0	1	0	61	0	61	140	0	195	0
216	216		66	1	ccRCC	2	1a	0	0	1	0	61	0	61	70	0	100	0
217	217		60	1	ccRCC	2	1a	0	0	1	0	61	0	61	80	0	30	0
218	218		51	1	ccRCC	2	1b	0	0	1	0	61	0	61	90	60	130	10
219	219		58	1	ccRCC	2	1a	0	0	1	NA	NA	NA	NA	60	0	55	40
220	220		53	1	ccRCC	2	1a	0	0	1	0	61	0	61	50	20	10	20
221	221		50	1	ccRCC	1	1b	0	0	1	0	62	0	62	0	30	20	20
222	222		45	0	TFE-3 related	2	1a	0	0	1	0	62	0	62	170	0	35	10
223	223		59	1	ccRCC	2	3a	0	0	3	0	62	0	62	210	30	145	20
224	224		49	0	ccRCC	2	1a	0	0	1	0	62	0	62	0	30	0	0
225	225		54	1	ccRCC	2	1b	0	0	1	0	62	0	62	140	20	40	20
226	226		35	1	ccRCC	3	1a	0	0	1	0	62	0	62	110	40	130	0
227	227		57	1	ccRCC	1	3b	0	0	3	0	45	0	45	100	0	55	10
228	228		76	1	ccRCC	2	3a	0	0	3	NA	NA	NA	NA	190	50	170	0
229	229		43	1	ccRCC	2	1a	0	0	1	0	45	0	45	30	0	20	10
230	230		31	0	papillary	2	3a	0	0	3	NA	NA	NA	NA	140	40	135	10
231	231		64	1	ccRCC	3	2a	0	0	2	0	45	0	45	130	0	120	10
232	232		72	1	ccRCC	1	1a	0	0	1	0	45	0	45	80	0	70	15
233	233		53	1	ccRCC	1	1a	0	0	1	0	45	0	45	160	30	120	10
234	234		39	1	ccRCC	2	2a	0	0	2	0	45	0	45	270	60	150	10
235	235		52	1	ccRCC	2	1a	0	0	1	0	45	0	45	130	10	165	30
236	236		72	0	ccRCC	1	3a	0	0	3	1	NA	1	NA	140	30	185	10
237	237		63	1	ccRCC	2	4	0	0	4	NA	NA	NA	NA	250	150	130	45
238	238		59	1	ccRCC	3	3a	0	0	3	1	18	0	45	170	30	155	65
239	239		56	1	ccRCC	1	1a	0	0	1	0	45	0	45	60	100	10	20
240	240		51	0	ccRCC	1	1a	0	0	1	0	45	0	45	80	10	10	10
241	241		66	1	ccRCC	2	1b	0	0	1	0	45	0	45	40	0	15	0
242	242		55	1	ccRCC	2	1a	0	0	1	NA	NA	NA	NA	250	40	30	10
243	243		54	1	ccRCC	1	1a	0	0	1	0	46	0	46	120	20	50	10
244	244		41	1	ccRCC	2	1b	0	0	1	0	45	0	45	150	20	55	30
245	245		67	1	ccRCC	2	1b	0	0	1	0	50	0	50	120	10	140	0
246	246		71	1	ccRCC	3	1b	0	0	1	NA	NA	NA	NA	30	0	20	0
247	247		82	1	papillary	2	1a	0	0	1	NA	NA	NA	NA	150	20	40	10
248	248		53	1	ccRCC	2	3b	0	0	3	NA	NA	NA	NA	120	0	65	10
249	249		47	1	ccRCC	1	1b	0	0	1	0	46	0	46	70	40	10	0
250	250		82	0	ccRCC	1	1a	0	0	1	0	46	0	46	60	20	30	10
251	251		67	1	ccRCC	1	1a	0	0	1	0	33	0	33	100	30	45	0
252	252		38	0	ccRCC	2	1a	0	0	1	0	50	0	50	100	0	45	10
253	253		42	1	ccRCC	1	1a	0	0	1	0	46	0	46	20	10	0	0
254	254		21	1	papillary	2	2a	0	0	2	NA	NA	NA	NA	140	0	110	30
255	255		37	1	ambiguous	3	3c	0	0	3	NA	NA	NA	NA	260	190	120	80
256	256		43	0	ccRCC	2	1b	0	0	1	NA	NA	NA	NA	10	20	40	20
257	257		63	1	ccRCC	3	3a	0	0	3	1	41	0	41	170	20	120	45
258	258		59	0	ambiguous	2	1a	0	0	1	0	41	0	41	175	0	165	20
259	259		53	1	ccRCC	2	1a	0	0	1	NA	NA	NA	NA	80	30	80	10
260	260		28	1	ccRCC	1	1a	0	0	1	0	41	0	41	100	20	140	30
261	261		69	1	ccRCC	2	1a	0	0	1	1	35	0	41	160	10	70	20
262	262		30	0	MIT related	3	1b	0	0	1	NA	NA	NA	NA	180	10	110	20
263	263		63	0	ccRCC	1	1a	0	0	1	0	41	0	41	60	0	15	20
264	264		28	1	ccRCC	2	1a	0	0	1	0	41	0	41	130	0	50	10
265	265		52	0	ccRCC	2	1a	0	0	1	0	41	0	41	185	20	175	20
266	266		73	1	ccRCC	1	1b	0	0	1	1	38	1	40	70	10	45	20
267	267		57	0	MIT related	1	1a	0	0	1	0	41	0	41	40	0	10	10
268	268		73	1	ccRCC	2	1a	0	0	1	0	41	0	41	150	30	165	10
269	269		55	1	ambiguous	1	1b	0	0	1	NA	NA	NA	NA	20	20	90	25
270	270		50	0	ccRCC	1	1a	0	0	1	0	41	0	41	40	40	20	20
271	271		64	1	ccRCC	3	1b	0	0	1	0	41	0	41	130	100	100	45
272	272		52	1	ccRCC	2	1b	0	0	1	0	44	0	44	165	60	155	60
273	273		46	1	ccRCC	2	2a	0	0	2	1	7	1	7	140	80	150	140
274	274		46	1	ccRCC	2	1a	0	0	1	0	41	0	41	80	30	100	10
275	275		70	0	ccRCC	2	1a	0	0	1	0	44	0	44	50	30	90	10
276	276		45	0	ccRCC	2	1b	0	0	1	0	44	0	44	60	20	0	0
277	277		57	1	papillary	2	1b	0	0	1	NA	NA	NA	NA	40	20	10	40
278	278		41	1	ccRCC	1	1b	0	0	1	0	44	0	44	40	20	20	30
279	279		68	1	ccRCC	2	1a	0	0	1	0	44	0	44	100	20	180	0
280	280		68	0	chromophobe	2	2b	0	0	2	0	44	0	44	140	50	10	0
281	281		27	0	ccRCC	1	1a	0	0	1	0	44	0	44	60	10	10	20
282	282		66	1	ccRCC	2	1b	0	0	1	NA	NA	NA	NA	250	20	110	50
283	283		68	1	ccRCC	2	3a	0	0	3	1	29	0	44	60	80	90	20
284	284		67	1	ccRCC	1	1b	0	0	1	0	44	0	44	50	10	95	0
285	285		58	1	chromophobe	1	1a	0	0	1	0	44	0	44	40	0	10	15
286	286		48	0	ccRCC	1	1a	0	0	1	NA	NA	NA	NA	160	40	60	0
287	287		46	1	ccRCC	2	1a	0	0	1	NA	NA	NA	NA	70	20	0	0
288	288		47	1	ccRCC	1	1b	0	0	1	0	45	0	45	80	30	100	20
289	289		47	1	ccRCC	1	1a	0	0	1	0	45	0	45	90	40	10	0
290	290		72	1	ccRCC	3	3a	0	0	3	1	38	1	41	80	0	40	10
291	291		57	1	ccRCC	2	1a	0	0	1	0	59	0	59	80	0	140	10
292	292		69	0	ccRCC	2	1b	0	0	1	0	59	0	59	80	10	75	20
293	293		68	1	ccRCC	2	1a	0	0	1	NA	NA	NA	NA	170	0	160	0
294	294		49	1	ccRCC	2	1a	0	0	1	0	60	0	60	140	40	120	0
295	295		53	1	ccRCC	3	1a	0	0	1	0	60	0	60	150	0	85	10
296	296		NA	NA	NA	NA	NA	0	0	NA	NA	NA	NA	NA	50	NA	30	NA
297	297		67	1	ccRCC	2	1a	0	0	1	0	60	0	60	40	0	10	20
298	298		53	1	ccRCC	2	1a	0	0	1	0	60	0	60	0	0	10	10
299	NA		62	1	ccRCC	1	1a	0	0	1	NA	NA	NA	NA	140	NA	65	NA
300	NA		55	0	ccRCC	1	1a	0	0	1	0	34	0	34	70	NA	130	NA
301	NA		51	1	ccRCC	1	1b	0	0	1	1	17	0	36	180	NA	110	NA
302	NA	3	47	0	ccRCC	2	1b	0	0	1	NA	NA	NA	NA	230	NA	150	NA
303	NA		56	2	ccRCC	1	1a	0	0	1	0	36	0	36	100	NA	80	NA
304	NA		56	0	ccRCC	1	1a	0	0	1	0	36	0	36	90	NA	20	NA
305	NA	5	44	1	papillary	2	1a	0	0	1	0	39	0	39	80	NA	55	NA
306	NA		74	0	ccRCC	2	3a	0	0	3	0	38	0	38	30	NA	10	NA
307	NA		31	0	ccRCC	2	1a	0	0	1	0	38	0	38	150	NA	95	NA
308	NA		39	1	ccRCC	1	2b	0	0	2	1	34	0	38	165	NA	120	NA
309	NA		54	1	ccRCC	2	3a	0	0	3	0	37	0	37	135	NA	140	NA
310	NA		71	1	ccRCC	1	1b	0	0	1	0	37	0	37	80	NA	10	NA
311	NA	8	62	1	ccRCC	2	3a	0	0	3	NA	NA	NA	NA	130	NA	40	NA
312	NA	9	54	1	ccRCC	1	1a	0	0	1	0	40	0	40	190	NA	40	NA
313	NA	10	52	1	ccRCC	2	1a	0	0	1	0	36	0	36	80	NA	30	NA
314	NA		44	1	ccRCC	1	1b	0	0	1	0	39	0	39	90	NA	60	NA
315	NA		52	1	ccRCC	1	1a	0	0	1	0	39	0	39	80	NA	20	NA
316	NA		45	1	ccRCC	3	3a	0	0	3	NA	NA	NA	NA	60	NA	30	NA
317	NA	9	54	1	ccRCC	1	1a	0	0	1	0	40	0	40	120	NA	35	NA
318	NA	4	81	1	papillary	1	1a	0	0	1	0	40	0	40	145	NA	70	NA
319	NA		69	0	ccRCC	2	1a	0	0	1	NA	NA	NA	NA	60	NA	40	NA
320	NA		54	0	ccRCC	1	1b	0	0	1	0	41	0	41	100	NA	55	NA
321	NA		46	0	ccRCC	3	2b	0	0	2	1	25	1	25	235	NA	165	NA
322	NA		71	1	ccRCC	1	1a	0	0	1	0	40	0	40	90	NA	30	NA
323	NA		38	1	chromophobe	1	1b	0	0	1	0	42	0	42	20	NA	20	NA
324	NA		54	0	ambiguous	1	3a	0	0	3	1	11	1	25	290	NA	230	NA
325	NA		51	1	ccRCC	2	1a	0	0	1	0	40	0	40	150	NA	90	NA
326	NA	8	62	1	ccRCC	2	3a	0	0	3	NA	NA	NA	NA	140	NA	135	NA
327	NA		42	1	ccRCC	1	1b	0	0	1	0	40	0	40	130	NA	100	NA
328	NA		74	0	ccRCC	2	3a	0	0	3	NA	NA	NA	NA	130	NA	110	NA
329	NA		53	1	ccRCC	2	2a	0	0	2	0	42	0	42	145	NA	125	NA
330	NA		23	1	ccRCC	2	1a	0	0	1	0	54	0	54	110	NA	90	NA
331	NA		63	1	ccRCC	2	1a	0	0	1	0	54	0	54	60	NA	15	NA
332	NA	2	55	1	papillary	2	1b	0	0	1	0	47	0	47	90	NA	25	NA
333	NA		73	1	ccRCC	2	1a	0	0	1	0	43	0	43	70	NA	10	NA
334	NA		55	1	ccRCC	3	1b	0	0	1	0	42	0	42	150	NA	30	NA
335	NA	11	70	0	ccRCC	1	1a	0	0	1	0	43	0	43	30	NA	0	NA
336	NA	11	70	0	ccRCC	1	1a	0	0	1	0	43	0	43	60	NA	75	NA
337	NA		74	1	ccRCC	1	1a	0	0	1	NA	NA	NA	NA	30	NA	70	NA
338	NA	12	58	0	ambiguous	2	2b	0	0	2	0	42	0	42	40	NA	30	NA
339	NA	12	58	0	ambiguous	2	2b	0	0	2	0	42	0	42	70	NA	55	NA
340	NA		67	1	ccRCC	2	3a	0	0	3	0	42	0	42	30	NA	10	NA
341	341		43	1	ccRCC	2	1a	0	0	1	0	41	0	41	50	20	80	20
342	342		45	0	ccRCC	1	1a	0	0	1	0	41	0	41	40	0	30	20
343	343		51	0	ccRCC	2	1b	0	0	1	NA	NA	NA	NA	30	0	55	0
344	344		48	0	ccRCC	1	1b	0	0	1	0	51	0	51	90	40	50	60
345	345		59	1	ccRCC	2	3a	0	0	3	NA	NA	NA	NA	210	80	65	20
346	346		51	1	ccRCC	3	1b	0	0	1	0	52	0	52	100	30	70	30
347	347		69	0	ccRCC	3	1b	0	0	1	0	52	0	52	80	20	10	0
348	348		53	0	ccRCC	2	1b	0	0	1	0	52	0	52	60	20	50	10
349	349		76	1	ccRCC	2	1b	0	0	1	0	52	0	52	60	0	75	10
350	350		42	1	ccRCC	3	2b	0	0	2	NA	NA	NA	NA	60	0	65	20
351	351		55	1	ccRCC	2	1b	0	0	1	0	52	0	52	40	0	40	0
352	352		47	1	ccRCC	3	3a	0	0	3	NA	NA	NA	NA	20	80	190	60
353	353		62	0	ccRCC	2	1a	0	0	1	0	52	0	52	60	0	40	20
354	354		59	1	ccRCC	1	1a	0	0	1	0	52	0	52	90	30	30	0
355	355		65	1	ccRCC	4	2a	0	0	2	0	58	0	58	40	20	60	20
356	356		73	1	ccRCC	2	1a	0	0	1	0	58	0	58	30	0	10	10
357	357		51	1	ccRCC	2	1a	0	0	1	0	57	0	57	50	0	20	0
358	358		86	1	ccRCC	2	1b	0	0	1	1	NA	1	NA	30	0	70	20
359	359		53	1	ambiguous	3	2b	0	0	2	NA	NA	NA	NA	40	0	55	25
360	360		54	1	ccRCC	2	2b	0	0	2	1	NA	1	NA	110	20	145	0
361	NA		NA	NA	NA	NA	NA	0	0	NA	NA	NA	NA	NA	100	NA	90	NA
362	NA		35	1	ccRCC	3	1a	0	0	1	0	52	0	52	140	NA	130	NA
363	NA		NA	NA	NA	NA	NA	0	0	NA	NA	NA	NA	NA	120	NA	140	NA
364	NA		62	1	ccRCC	2	1a	0	0	1	NA	NA	NA	NA	90	NA	50	NA
365	NA		81	0	ambiguous	2	1a	0	0	1	1	NA	1	NA	195	NA	160	NA
366	NA		57	1	papillary	1	3a	0	0	3	NA	NA	NA	NA	270	NA	220	NA
367	NA		55	0	ccRCC	1	1b	0	0	1	0	44	0	44	20	NA	30	NA
368	NA		54	1	ccRCC	2	3a	0	0	3	NA	NA	NA	NA	250	NA	180	NA
369	NA		55	1	ccRCC	1	1b	0	0	1	0	41	0	41	50	NA	70	NA
370	NA		67	1	ambiguous	1	NA	0	0	NA	NA	NA	NA	NA	290	NA	50	NA
371	NA		40	1	TFE-3 related	2	NA	0	0	NA	NA	NA	NA	NA	70	NA	30	NA
372	NA		NA	NA	NA	NA	NA	0	0	NA	NA	NA	NA	NA	20	NA	20	NA
373	NA		NA	NA	NA	NA	NA	0	0	NA	NA	NA	NA	NA	30	NA	30	NA
374	NA		54	1	ccRCC	2	1a	0	0	1	0	50	0	50	80	NA	60	NA
375	NA		66	1	ccRCC	2	NA	0	0	NA	NA	NA	NA	NA	70	NA	40	NA
376	NA		72	0	papillary	3	3a	0	0	3	1	35	1	47	100	NA	130	NA
377	NA		53	1	ccRCC	2	1b	0	0	1	0	61	0	61	70	NA	50	NA
378	NA		47	0	ambiguous	3	3a	0	0	3	1	45	0	61	120	NA	220	NA
379	NA	10	52	1	ccRCC	1	1a	0	0	1	0	36	0	36	40	NA	40	NA
380	NA		61	1	ccRCC	2	1a	0	0	1	0	34	0	34	100	NA	50	NA
381	NA		57	0	ccRCC	1	1a	0	0	1	0	33	0	33	80	NA	60	NA
382	NA		68	1	ccRCC	3	4	1	0	4	1	10	1	10	260	NA	195	NA
383	NA		58	1	ccRCC	3	4	0	0	4	NA	NA	NA	NA	210	NA	130	NA
384	NA		63	0	ccRCC	1	1b	0	0	1	0	50	0	50	40	NA	20	NA
385	NA		64	1	ccRCC	3	2a	0	0	2	0	35	0	35	100	NA	140	NA
386	NA		41	1	ccRCC	1	1a	0	0	1	0	35	0	35	80	NA	80	NA
387	NA		21	1	ambiguous	2	3a	0	0	3	1	10	0	34	50	NA	50	NA
388	NA		48	1	ccRCC	2	1a	0	0	1	0	34	0	34	90	NA	75	NA
389	NA		44	1	ccRCC	2	3a	0	0	3	0	34	0	34	80	NA	120	NA
390	NA		63	1	ccRCC	1	1b	0	0	1	0	34	0	34	30	NA	50	NA
