# Supplementary material for: FCER1G positively relates to macrophage infiltration in clear cell renal cell carcinoma and contributes to unfavorable prognosis by regulating tumor immunity
Source: BMC Cancer. 2022 Feb 4;22:140. doi: 10.1186/s12885-022-09251-7 (PMC8815209; doi:10.1186/s12885-022-09251-7)
Supplement: Supplementary file 3 — Additional file 3. Differentially expressed genes correlated with macrophage markers. [file 12885_2022_9251_MOESM3_ESM.xls]

## Sheet: gsea_result
Table S4. Gene sets enriched in TCGA-KIRC with high FCER1G expression
Description	Set Size	Enrichment Score	NES	p value	p.adjust	qvalues
GO_DNA_PACKAGING_COMPLEX	84	-0.786157	-2.02393	1.60817e-07	0.000176497	0.000166431
GO_HISTONE_EXCHANGE	50	-0.847708	-2.01995	5.08434e-06	0.00128771	0.00121427
GO_ATP_DEPENDENT_CHROMATIN_REMODELING	77	-0.78645	-2.00059	9.08235e-07	0.000398715	0.000375977
KEGG_SYSTEMIC_LUPUS_ERYTHEMATOSUS	103	-0.742051	-1.95948	8.81235e-07	0.000398715	0.000375977
GO_CHROMATIN_ASSEMBLY	127	-0.715614	-1.93433	5.02528e-07	0.000300832	0.000283676
GO_NUCLEOSOME_ORGANIZATION	141	-0.698103	-1.91547	4.81125e-07	0.000300832	0.000283676
GO_NEGATIVE_REGULATION_OF_GENE_EXPRESSION_EPIGENETIC	100	-0.726737	-1.90859	5.65899e-06	0.00136919	0.00129111
GO_CELLULAR_DEFENSE_RESPONSE	41	-0.836562	-1.89374	3.58154e-05	0.00478362	0.00451082
KEGG_AUTOIMMUNE_THYROID_DISEASE	24	-0.907027	-1.89255	3.3982e-05	0.00478362	0.00451082
GO_CHROMATIN_ASSEMBLY_OR_DISASSEMBLY	152	-0.681228	-1.87749	3.50212e-07	0.000256239	0.000241626
GO_DNA_REPLICATION_INDEPENDENT_NUCLEOSOME_ORGANIZATION	49	-0.791951	-1.87702	0.00020065	0.0150146	0.0141583
KEGG_ASTHMA	17	-0.933149	-1.86588	7.26779e-05	0.00747787	0.00705143
GO_CENTROMERE_COMPLEX_ASSEMBLY	51	-0.782577	-1.86357	0.000135962	0.011716	0.0110478
KEGG_ALLOGRAFT_REJECTION	23	-0.903435	-1.86328	4.62892e-05	0.00575122	0.00542324
GO_DNA_REPLICATION_DEPENDENT_NUCLEOSOME_ORGANIZATION	28	-0.890046	-1.86093	3.29397e-05	0.00478362	0.00451082
KEGG_TYPE_I_DIABETES_MELLITUS	27	-0.886904	-1.85592	8.46329e-05	0.00844405	0.00796251
GO_TELOMERE_CAPPING	50	-0.77784	-1.85346	0.00048375	0.0300518	0.028338
GO_PROTEIN_HETEROTETRAMERIZATION	41	-0.818184	-1.85214	0.000117223	0.010872	0.010252
GO_CHROMATIN_ORGANIZATION_INVOLVED_IN_REGULATION_OF_TRANSCRIPTION	95	-0.69853	-1.83482	2.77991e-05	0.00416038	0.00392313
GO_CHROMATIN_REMODELING_AT_CENTROMERE	43	-0.797301	-1.83008	0.000246486	0.0182372	0.0171971
KEGG_CHEMOKINE_SIGNALING_PATHWAY	169	-0.64776	-1.82498	1.45852e-06	0.000533576	0.000503148
GO_HISTONE_H3_K27_METHYLATION	17	-0.904728	-1.80905	0.000708792	0.0379463	0.0357823
GO_REGULATION_OF_RNA_SPLICING	122	-0.668298	-1.80031	1.24456e-05	0.00227651	0.00214669
KEGG_VIRAL_MYOCARDITIS	49	-0.7568	-1.79371	0.00101269	0.0486757	0.0458999
GO_PEPTIDYL_LYSINE_TRIMETHYLATION	39	-0.797031	-1.79218	0.000618578	0.0351149	0.0331124
GO_NON_RECOMBINATIONAL_REPAIR	86	-0.692773	-1.79047	0.000295114	0.020896	0.0197043
GO_PROTEIN_DNA_COMPLEX	162	-0.640273	-1.77932	4.84564e-06	0.00127634	0.00120355
GO_PROTEIN_HETEROOLIGOMERIZATION	92	-0.674772	-1.77403	0.00017653	0.0140054	0.0132067
GO_DNA_PACKAGING	161	-0.635252	-1.75883	7.55732e-06	0.00146741	0.00138373
GO_NEGATIVE_REGULATION_OF_MEGAKARYOCYTE_DIFFERENTIATION	15	-0.908186	-1.75484	0.000864363	0.0427957	0.0403552
GO_RESPONSE_TO_CHEMOKINE	81	-0.687937	-1.75094	0.000409175	0.0259079	0.0244304
GO_ANTIMICROBIAL_HUMORAL_RESPONSE	82	-0.684371	-1.74706	0.000180475	0.014087	0.0132836
GO_POSITIVE_REGULATION_OF_T_CELL_PROLIFERATION	84	-0.673181	-1.73308	0.000360451	0.0242201	0.0228389
GO_PEPTIDYL_LYSINE_METHYLATION	110	-0.646978	-1.72352	0.000291126	0.0208376	0.0196493
GO_DNA_CONFORMATION_CHANGE	264	-0.583754	-1.72078	8.35348e-07	0.000398715	0.000375977
GO_PROTEIN_DNA_COMPLEX_SUBUNIT_ORGANIZATION	236	-0.58603	-1.71426	2.12351e-06	0.000735965	0.000693995
GO_POSITIVE_REGULATION_OF_LEUKOCYTE_CELL_CELL_ADHESION	196	-0.584937	-1.67338	1.70367e-05	0.00287657	0.00271253
GO_IMMUNE_RECEPTOR_ACTIVITY	108	-0.62412	-1.64644	0.000550569	0.0326621	0.0307995
GO_RESPONSE_TO_INTERFERON_GAMMA	172	-0.578163	-1.63693	0.000173795	0.0139566	0.0131607
GO_RNA_EXPORT_FROM_NUCLEUS	124	-0.607544	-1.63609	0.000414567	0.0259993	0.0245166
GO_GENE_SILENCING	226	-0.554943	-1.62915	7.53031e-05	0.00762878	0.00719373
KEGG_CYTOKINE_CYTOKINE_RECEPTOR_INTERACTION	209	-0.561321	-1.62829	7.12569e-05	0.00747787	0.00705143
GO_DOUBLE_STRAND_BREAK_REPAIR	215	-0.550755	-1.60768	0.000122293	0.0110315	0.0104024
GO_REGULATION_OF_LEUKOCYTE_PROLIFERATION	193	-0.563545	-1.60352	0.000265236	0.0191932	0.0180987
GO_RESPONSE_TO_VIRUS	272	-0.532828	-1.58124	4.00052e-05	0.00506605	0.00477714
GO_CHROMATIN_REMODELING	151	-0.567899	-1.55572	0.000350594	0.0240486	0.0226771
GO_DEFENSE_RESPONSE_TO_VIRUS	205	-0.535073	-1.55203	0.000786406	0.0407755	0.0384501
GO_T_CELL_RECEPTOR_SIGNALING_PATHWAY	170	-0.550973	-1.54628	0.000390292	0.0251968	0.0237599
GO_T_CELL_PROLIFERATION	167	-0.55044	-1.5441	0.000692245	0.0373642	0.0352334
GO_ESTABLISHMENT_OF_RNA_LOCALIZATION	178	-0.538122	-1.53143	0.000920646	0.0449071	0.0423461
GO_REGULATION_OF_T_CELL_ACTIVATION	281	-0.508177	-1.52032	8.75453e-05	0.00860427	0.00811359
GO_ADAPTIVE_IMMUNE_RESPONSE	345	-0.491079	-1.51757	5.27191e-05	0.00609044	0.00574312
GO_LEUKOCYTE_PROLIFERATION	251	-0.5214	-1.51753	0.000119931	0.0109687	0.0103431
GO_T_CELL_ACTIVATION	403	-0.490696	-1.50223	1.59499e-05	0.00276395	0.00260632
GO_REGULATION_OF_GENE_EXPRESSION_EPIGENETIC	278	-0.501355	-1.49958	0.000160243	0.0130271	0.0122842
GO_REGULATION_OF_LYMPHOCYTE_ACTIVATION	376	-0.478528	-1.49165	0.000106528	0.0101665	0.00958674
GO_POSITIVE_REGULATION_OF_CELL_CELL_ADHESION	229	-0.499303	-1.4685	0.000684164	0.0372332	0.0351099
GO_RNA_SPLICING	397	-0.441827	-1.3672	0.000653496	0.0364684	0.0343887
GO_APICAL_PART_OF_CELL	335	0.605128	1.43201	0.000676095	0.0371007	0.034985
GO_CATION_TRANSMEMBRANE_TRANSPORTER_ACTIVITY	498	0.610093	1.45001	2.14042e-05	0.00352367	0.00332273
GO_COFACTOR_METABOLIC_PROCESS	401	0.61409	1.45896	0.000130124	0.0114249	0.0107734
GO_ORGANIC_ACID_TRANSPORT	283	0.622591	1.46063	0.000825904	0.0415158	0.0391483
GO_STEROID_METABOLIC_PROCESS	279	0.626347	1.46743	0.000593863	0.0342901	0.0323346
GO_SULFUR_COMPOUND_METABOLIC_PROCESS	331	0.624182	1.47438	0.000182182	0.014087	0.0132836
GO_LIPID_CATABOLIC_PROCESS	284	0.632391	1.48235	0.000338701	0.0234773	0.0221385
GO_MONOSACCHARIDE_METABOLIC_PROCESS	256	0.634515	1.48408	0.000533826	0.03225	0.0304108
GO_RIBOSE_PHOSPHATE_METABOLIC_PROCESS	371	0.628946	1.49018	2.60332e-05	0.00398672	0.00375937
GO_RESPONSE_TO_CARBOHYDRATE	198	0.651537	1.49784	0.000817499	0.0414095	0.039048
GO_COENZYME_METABOLIC_PROCESS	237	0.645789	1.4986	0.000372719	0.0247915	0.0233777
GO_GLYCEROLIPID_METABOLIC_PROCESS	366	0.632941	1.49941	3.49671e-05	0.00478362	0.00451082
GO_COFACTOR_BINDING	434	0.631853	1.49984	3.21216e-06	0.00101211	0.000954393
GO_CELLULAR_AMINO_ACID_METABOLIC_PROCESS	311	0.637725	1.50323	0.000108873	0.0102419	0.00965781
GO_MITOCHONDRIAL_MATRIX	449	0.633084	1.50429	3.22769e-06	0.00101211	0.000954393
GO_PURINE_CONTAINING_COMPOUND_METABOLIC_PROCESS	403	0.633725	1.50466	8.84526e-06	0.00166417	0.00156927
GO_ORGANIC_ANION_TRANSPORT	418	0.635578	1.50787	4.81035e-06	0.00127634	0.00120355
GO_GLYCEROLIPID_BIOSYNTHETIC_PROCESS	234	0.651914	1.5104	0.000158942	0.0130271	0.0122842
GO_MONOVALENT_INORGANIC_CATION_HOMEOSTASIS	127	0.691407	1.52995	0.000835877	0.0416989	0.0393209
GO_ANION_TRANSMEMBRANE_TRANSPORTER_ACTIVITY	273	0.653975	1.53043	4.86832e-05	0.00593518	0.00559671
GO_GLUCOSE_METABOLIC_PROCESS	183	0.670706	1.53091	0.000627181	0.0352991	0.033286
GO_ORGANIC_HYDROXY_COMPOUND_METABOLIC_PROCESS	466	0.644881	1.53335	6.27952e-07	0.000344588	0.000324937
GO_REGULATION_OF_GENERATION_OF_PRECURSOR_METABOLITES_AND_ENERGY	142	0.688005	1.53399	0.000541465	0.0324141	0.0305656
GO_CELLULAR_LIPID_CATABOLIC_PROCESS	184	0.676967	1.54666	0.000382658	0.0251968	0.0237599
GO_COENZYME_BINDING	261	0.662004	1.55005	4.95725e-05	0.00593518	0.00559671
GO_NUCLEOTIDE_PHOSPHORYLATION	113	0.711017	1.55165	0.000521543	0.0320969	0.0302665
GO_AMMONIUM_ION_METABOLIC_PROCESS	177	0.683833	1.5544	0.000156127	0.0130138	0.0122717
GO_ALCOHOL_METABOLIC_PROCESS	325	0.660306	1.55768	7.40098e-06	0.00146741	0.00138373
GO_CELLULAR_RESPONSE_TO_STARVATION	133	0.707013	1.56677	0.00059884	0.0342901	0.0323346
GO_RENAL_SYSTEM_PROCESS	98	0.724928	1.56731	0.000797939	0.0410502	0.0387092
GO_DRUG_METABOLIC_PROCESS	499	0.65928	1.56769	2.3037e-08	6.23054e-05	5.87523e-05
GO_FATTY_ACID_METABOLIC_PROCESS	323	0.664916	1.56987	3.52605e-06	0.00105541	0.000995222
GO_ORGANELLE_INNER_MEMBRANE	461	0.660316	1.57138	6.77415e-08	0.000111519	0.00010516
GO_LIPID_OXIDATION	94	0.733346	1.57404	0.000920148	0.0449071	0.0423461
GO_ORGANIC_ANION_TRANSMEMBRANE_TRANSPORTER_ACTIVITY	180	0.695575	1.58428	5.68098e-05	0.00634055	0.00597897
GO_ATP_SYNTHESIS_COUPLED_ELECTRON_TRANSPORT	77	0.749095	1.59201	0.00072557	0.0385313	0.0363339
GO_MITOCHONDRIAL_PROTEIN_COMPLEX	235	0.686073	1.59273	7.57663e-06	0.00146741	0.00138373
KEGG_ALZHEIMERS_DISEASE	132	0.721127	1.5959	0.000129032	0.0114249	0.0107734
GO_RESPIRATORY_CHAIN_COMPLEX	63	0.765939	1.59592	0.000947014	0.0458536	0.0432387
GO_ALPHA_AMINO_ACID_CATABOLIC_PROCESS	96	0.741925	1.59765	0.000327394	0.022935	0.0216271
GO_CELLULAR_AMINO_ACID_CATABOLIC_PROCESS	114	0.734028	1.60057	0.000197176	0.0149242	0.0140731
GO_MONOVALENT_INORGANIC_CATION_TRANSMEMBRANE_TRANSPORTER_ACTIVITY	295	0.681014	1.60157	1.29196e-06	0.000531724	0.000501401
GO_GENERATION_OF_PRECURSOR_METABOLITES_AND_ENERGY	458	0.674226	1.60282	5.61798e-09	3.69944e-05	3.48847e-05
GO_LIPID_MODIFICATION	217	0.695097	1.60372	5.861e-06	0.00136919	0.00129111
GO_RESPIRATORY_ELECTRON_TRANSPORT_CHAIN	95	0.746515	1.60538	0.000354906	0.0240934	0.0227194
GO_ALPHA_AMINO_ACID_METABOLIC_PROCESS	183	0.703591	1.60597	3.8434e-05	0.00496251	0.00467951
GO_POSITIVE_REGULATION_OF_HAIR_CYCLE	12	0.963021	1.60604	0.00014791	0.0124871	0.011775
GO_SMALL_MOLECULE_CATABOLIC_PROCESS	395	0.679199	1.61214	2.83852e-08	6.23054e-05	5.87523e-05
GO_MONOCARBOXYLIC_ACID_CATABOLIC_PROCESS	121	0.73505	1.61597	6.34102e-05	0.00684518	0.00645482
GO_PEPTIDYL_METHIONINE_MODIFICATION	13	0.954067	1.61639	0.000136998	0.011716	0.0110478
GO_INNER_MITOCHONDRIAL_MEMBRANE_ORGANIZATION	43	0.816534	1.62181	0.00080564	0.0411251	0.0387798
GO_LIGASE_ACTIVITY_FORMING_CARBON_SULFUR_BONDS	37	0.832052	1.62626	0.000664625	0.0367778	0.0346804
KEGG_PARKINSONS_DISEASE	96	0.756385	1.62879	9.60292e-05	0.0092993	0.00876898
KEGG_RETINOL_METABOLISM	54	0.799535	1.63258	0.000571666	0.0333134	0.0314137
GO_NAD_BINDING	50	0.8054	1.63265	0.000567907	0.0333134	0.0314137
KEGG_VALINE_LEUCINE_AND_ISOLEUCINE_DEGRADATION	42	0.825837	1.63666	0.000750566	0.0395398	0.037285
KEGG_BUTANOATE_METABOLISM	28	0.871945	1.63771	0.000786382	0.0407755	0.0384501
KEGG_FATTY_ACID_METABOLISM	40	0.83052	1.63801	0.000526565	0.0321058	0.0302749
GO_PYRUVATE_METABOLIC_PROCESS	126	0.74233	1.64217	2.32131e-05	0.00372825	0.00351563
KEGG_PPAR_SIGNALING_PATHWAY	54	0.804805	1.64334	0.000388024	0.0251968	0.0237599
GO_DRUG_CATABOLIC_PROCESS	116	0.751998	1.64475	5.84955e-05	0.00641988	0.00605377
GO_INNER_MITOCHONDRIAL_MEMBRANE_PROTEIN_COMPLEX	112	0.755591	1.64734	3.63221e-05	0.00478362	0.00451082
GO_PROTON_TRANSPORTING_TWO_SECTOR_ATPASE_COMPLEX	41	0.836673	1.65444	0.000399751	0.0255569	0.0240995
GO_CELLULAR_RESPIRATION	160	0.737288	1.65895	7.08413e-06	0.00146741	0.00138373
KEGG_DRUG_METABOLISM_CYTOCHROME_P450	62	0.796722	1.65907	0.000252974	0.0185092	0.0174537
GO_ORGANIC_ACID_CATABOLIC_PROCESS	252	0.713379	1.66398	2.65883e-07	0.000218855	0.000206374
GO_AMMONIUM_ION_BINDING	43	0.837897	1.66424	0.000183976	0.014087	0.0132836
KEGG_OXIDATIVE_PHOSPHORYLATION	99	0.770474	1.66436	3.6127e-05	0.00478362	0.00451082
GO_RESPONSE_TO_STARVATION	173	0.73938	1.67209	1.45642e-06	0.000533576	0.000503148
GO_PROTON_TRANSMEMBRANE_TRANSPORTER_ACTIVITY	99	0.774458	1.67296	2.5702e-05	0.00398672	0.00375937
GO_ENERGY_DERIVATION_BY_OXIDATION_OF_ORGANIC_COMPOUNDS	240	0.721242	1.67556	2.49576e-07	0.000218855	0.000206374
GO_RESPIRASOME	76	0.789083	1.67884	7.24732e-05	0.00747787	0.00705143
GO_ATP_METABOLIC_PROCESS	248	0.720688	1.67981	1.00805e-07	0.00013276	0.000125189
GO_OXIDATIVE_PHOSPHORYLATION	117	0.769332	1.68365	6.61925e-06	0.00145292	0.00137007
KEGG_GLYCOLYSIS_GLUCONEOGENESIS	46	0.84418	1.68925	5.52675e-05	0.00627477	0.00591693
GO_PROTON_TRANSMEMBRANE_TRANSPORT	117	0.773413	1.69259	4.58883e-06	0.00127634	0.00120355
KEGG_TYROSINE_METABOLISM	37	0.868432	1.69737	5.21475e-05	0.00609044	0.00574312
GO_TRIGLYCERIDE_METABOLIC_PROCESS	80	0.79809	1.69952	1.38738e-05	0.00246916	0.00232835
GO_NEUTRAL_LIPID_METABOLIC_PROCESS	99	0.790053	1.70665	6.02984e-06	0.00136919	0.00129111
