# Supplementary material for: FCER1G positively relates to macrophage infiltration in clear cell renal cell carcinoma and contributes to unfavorable prognosis by regulating tumor immunity
Source: BMC Cancer. 2022 Feb 4;22:140. doi: 10.1186/s12885-022-09251-7 (PMC8815209; doi:10.1186/s12885-022-09251-7)
Supplement: Supplementary file 4 — Additional file 4. Gene sets enriched in TCGA-KIRC with high FCER1G expression. [file 12885_2022_9251_MOESM4_ESM.xls]

## Sheet: Table S3
Table S3 Differentially expressed genes (DEGs) correlated with macrophage markers
DEGs correlated with CD14				DEGs correlated with CD68				DEGs correlated with CD86				DEGs correlated with CD163				DEGs correlated with CSF1R
gene symbol	p value	correlation score		gene symbol	p value	correlation score		gene symbol	p value	correlation score		gene symbol	p value	correlation score		gene symbol	p value	correlation score
CD14	0	1		CD68	0	1		CD86	0	1		CD163	0	1		CSF1R	0	1
VSIG4	1.89505e-65	0.700574		ORAI3	1.21569e-39	0.574965		LAPTM5	1.25659e-156	0.898165		VSIG4	2.68582e-117	0.840473		CYBB	1.01023e-131	0.86494
MS4A4A	1.44245e-62	0.6892		HSD3B7	3.714e-33	0.532014		SPI1	1.02503e-146	0.886128		MS4A4A	1.23582e-107	0.821372		TLR7	1.27069e-125	0.855133
FCGR2A	9.46851e-61	0.681746		MRPL17	5.38762e-32	0.523621		CD53	4.50407e-139	0.875813		GAL3ST4	1.59916e-88	0.775515		SIGLEC10	7.1087e-120	0.845179
C3AR1	3.21766e-57	0.666597		SNRPF	3.30464e-31	0.517793		LAIR1	1.89755e-128	0.859769		SLCO2B1	3.25795e-86	0.76911		TLR8	6.25938e-113	0.832136
FCGR1A	4.32441e-57	0.666029		FKBP11	3.10044e-29	0.502689		BTK	2.43205e-126	0.856327		LAIR1	1.40771e-84	0.764444		MS4A6A	1.22634e-111	0.829578
CD86	8.59343e-56	0.660213		TMSB10	7.08327e-29	0.499858		MS4A6A	1.27712e-122	0.850024		C1QC	5.76359e-83	0.759736		AOAH	2.05952e-111	0.829127
C1QC	8.35253e-55	0.6557		LRRC23	9.6072e-29	0.498807		FCER1G	1.99262e-121	0.847939		C3AR1	8.09027e-82	0.756318		RASGRP4	2.52683e-111	0.828949
LAIR1	4.04109e-52	0.643027		IL10RB	1.90905e-28	0.496425		LY86	3.12045e-120	0.845819		MSR1	1.94739e-80	0.752126		CD4	3.72931e-111	0.82861
SPI1	1.67702e-50	0.635088		RBM34	3.09349e-28	0.49474		WAS	1.656e-116	0.839		CD84	3.6229e-79	0.748197		LAIR1	2.19626e-109	0.825012
AIF1	2.24724e-50	0.634454		PDCD5	4.85594e-28	0.493158		AOAH	4.9507e-116	0.838106		CYBB	1.41459e-78	0.746342		NCKAP1L	7.77416e-109	0.823879
GAL3ST4	8.04805e-50	0.631675		NOP16	5.14809e-28	0.492952		TBXAS1	1.75274e-115	0.837066		CSF1R	1.43102e-76	0.73993		SLCO2B1	8.51458e-106	0.817457
LAPTM5	3.14419e-49	0.628675		ARPC3	7.8626e-28	0.491457		FCGR2A	4.4476e-115	0.836296		SIGLEC9	1.36693e-74	0.733406		FCGR2A	1.05791e-102	0.810647
MS4A6A	6.42071e-49	0.627089		MITD1	1.95187e-27	0.488222		C3AR1	6.22552e-114	0.834091		C1QB	3.81196e-74	0.731912		C3AR1	2.54526e-101	0.807515
MSR1	9.17767e-48	0.621102		CAPZA1	3.58699e-27	0.486037		FERMT3	1.57169e-113	0.83331		SLC1A3	1.275e-73	0.730139		C1QC	1.10298e-100	0.806052
FCGR2B	3.3505e-47	0.618139		EIF4EBP3	3.64691e-27	0.485978		CD4	2.10306e-113	0.833063		GPR34	1.89931e-71	0.72264		GPR34	1.54457e-100	0.805714
GNA15	4.97466e-47	0.617229		MRPL22	4.6413e-27	0.485108		AIF1	2.36879e-111	0.829006		SIGLEC1	3.608e-71	0.721661		MYO1F	1.33121e-96	0.796366
SELPLG	1.54855e-46	0.614596		ERCC5	5.63533e-27	0.484405		FPR3	2.51742e-110	0.826935		FCGR2A	6.74372e-71	0.720701		SAMHD1	2.15266e-96	0.795856
FCER1G	2.57013e-46	0.613413		C8orf59	6.20866e-26	0.475587		CD33	1.16486e-108	0.823515		FPR3	1.07878e-67	0.709076		FCGR3A	5.68705e-96	0.794821
CD4	3.50281e-46	0.612688		MPV17	1.4367e-25	0.472443		TYROBP	1.47765e-107	0.821208		SLC37A2	1.82247e-64	0.696753		MPEG1	8.26859e-96	0.794421
FOLR2	3.53487e-46	0.612667		PA2G4	1.58448e-25	0.472074		MNDA	2.38765e-107	0.820769		MS4A7	2.92626e-64	0.695946		PLB1	1.49819e-95	0.793783
C1QA	2.17347e-45	0.608374		PTRH2	2.4878e-25	0.470367		SELPLG	6.41281e-106	0.817722		HCK	3.49276e-64	0.695644		ITGB2	1.47641e-93	0.788781
HCK	2.56593e-45	0.607978		CCDC127	2.88238e-25	0.469808		C1QC	8.5795e-106	0.81745		TNFSF8	5.66382e-64	0.694816		NFAM1	2.9015e-92	0.785461
CSF1R	8.23202e-45	0.605184		GEMIN7	2.99892e-25	0.469658		FCGR1A	3.53201e-105	0.816119		NCKAP1L	7.81912e-64	0.694263		MS4A7	1.17727e-91	0.78388
C1QB	1.49973e-44	0.603735		C16orf74	3.15778e-25	0.469461		FCGR3A	9.82482e-105	0.815151		FOLR2	1.44139e-63	0.693209		SPI1	2.29016e-90	0.780483
CD163	1.16757e-43	0.598722		SPC25	3.16994e-25	0.469447		PILRA	2.15236e-104	0.814404		MS4A6A	1.69331e-62	0.688918		BTK	1.9722e-87	0.772515
NCF4	1.97109e-43	0.597428		ZBTB8OS	4.18381e-25	0.468389		MSR1	1.28312e-103	0.812693		TLR8	2.80005e-61	0.68394		TLR2	4.82488e-87	0.771435
LY86	3.43342e-43	0.596051		ANKHD1-EIF4EBP3	8.12956e-25	0.465842		RNASE6	2.18297e-102	0.809939		CD4	3.4738e-61	0.683553		VAV1	9.1058e-87	0.770665
LYN	6.80774e-43	0.594343		LGALS9	8.9437e-25	0.465474		CD300LF	4.98328e-102	0.809128		LILRB4	9.7982e-61	0.681684		MSR1	1.17251e-86	0.770357
PLB1	1.09989e-42	0.59314		RPS20	1.24016e-24	0.464211		EVI2B	3.56753e-101	0.80718		C1QA	5.14671e-60	0.678666		CD33	1.31382e-86	0.770219
TBXAS1	1.15688e-42	0.593013		CTNNBL1	1.86541e-24	0.462627		GPR65	9.39787e-101	0.806212		TLR7	1.08735e-59	0.677293		SELPLG	2.01801e-86	0.769696
RNASE6	1.26984e-42	0.592778		EXOSC5	1.93995e-24	0.462474		CD37	9.60052e-101	0.806191		SIGLEC8	3.76124e-57	0.666297		SIRPB2	3.7387e-86	0.768941
FERMT3	1.32742e-42	0.592667		RNF181	2.13737e-24	0.462097		HCK	2.08275e-100	0.805414		SIGLEC10	8.67363e-57	0.664687		GMIP	8.28497e-86	0.767964
TYROBP	1.3922e-42	0.592547		C4orf47	2.4153e-24	0.46162		NCKAP1L	2.06247e-99	0.803091		ITGB2	6.5198e-56	0.660756		LAPTM5	2.17504e-85	0.766771
SIGLEC9	2.23556e-42	0.591351		KRTCAP2	3.33654e-24	0.460356		GNA15	1.07039e-97	0.799017		LAPTM5	1.15094e-55	0.659638		MNDA	2.3364e-85	0.766682
FCGR3A	2.55782e-42	0.591011		RNF149	4.4401e-24	0.459233		SIGLEC9	1.71622e-97	0.798523		MPEG1	1.66134e-55	0.658913		RGS18	7.60387e-84	0.762318
CD53	3.34937e-42	0.590327		CBX3	4.92668e-24	0.458824		SASH3	1.90926e-95	0.793522		IL2RA	2.77953e-55	0.657893		LILRB1	1.4836e-83	0.761469
TNFSF13B	6.35609e-42	0.588697		ZNF18	6.1233e-24	0.457966		TLR8	1.96571e-95	0.793491		NFAM1	5.69981e-55	0.656464		IL10RA	2.55935e-83	0.760775
TLR7	6.90551e-42	0.588485		PSMA1	9.3558e-24	0.456286		TREM2	2.14357e-95	0.793398		FERMT3	3.01465e-54	0.653118		ARHGAP30	2.9137e-83	0.760609
SDS	1.72816e-41	0.586132		VPS33A	1.17798e-23	0.455369		CLEC4A	3.02322e-95	0.793027		DOCK2	5.79865e-54	0.651792		TNFSF8	5.12215e-83	0.759887
CYBB	1.95845e-41	0.58581		CASP8	1.62487e-23	0.454085		NCF2	1.2747e-94	0.791467		SELPLG	8.0397e-54	0.651128		CD86	7.33991e-83	0.759425
FPR3	2.00988e-41	0.585743		STX4	1.62609e-23	0.454082		ITGB2	3.49454e-94	0.790366		GNA15	5.53088e-53	0.64717		LAT2	1.35127e-82	0.758639
APOC1	1.59817e-40	0.580346		SNRPA	2.01497e-23	0.453222		LAT2	4.0265e-94	0.790211		AOAH	1.32485e-52	0.645358		C1QB	1.52673e-82	0.758482
CD33	7.25254e-40	0.576345		IKBIP	2.10646e-23	0.453044		C1QA	6.44575e-94	0.789694		PLXNC1	1.57444e-52	0.644999		TBXAS1	7.78846e-82	0.756367
PILRA	1.07558e-38	0.569071		THOC6	2.25945e-23	0.452762		C1QB	2.21117e-93	0.788334		SLC15A3	1.92887e-52	0.644575		HCLS1	9.68842e-81	0.753053
LILRB4	1.15104e-38	0.568886		RPF2	2.26779e-23	0.452748		NFAM1	8.77243e-93	0.786802		TBXAS1	3.32962e-52	0.643433		LPAR5	1.00201e-80	0.753008
IL2RA	1.68989e-38	0.567835		C19orf33	4.07912e-23	0.450378		VAV1	1.38933e-92	0.786288		CD180	6.78895e-52	0.641935		TRPM2	1.46867e-79	0.749418
RHOG	6.92971e-37	0.557469		NMI	5.9074e-23	0.448874		LCP1	3.60653e-92	0.785217		VAV1	2.94708e-51	0.638822		GAL3ST4	1.82396e-79	0.749126
MNDA	2.97018e-36	0.553305		WDR75	8.47315e-23	0.447402		RGS18	8.87061e-92	0.7842		GMIP	2.96847e-51	0.638807		LYN	2.85857e-79	0.748518
TREM2	4.2291e-36	0.552285		CDK7	1.11946e-22	0.44626		SAMHD1	1.74375e-91	0.783433		LHFPL2	7.55244e-51	0.636808		HCK	4.25953e-79	0.747978
MPEG1	6.02331e-36	0.551261		SNX10	1.18373e-22	0.446031		SNX20	9.86512e-91	0.781453		FCGR3A	2.76988e-50	0.634001		P2RY13	2.66432e-78	0.745474
TLR8	3.37072e-35	0.546222		HSPB11	1.47723e-22	0.445119		C1orf162	2.52533e-90	0.78037		PLEK	1.08995e-49	0.63101		DOCK2	3.03304e-78	0.745296
PLEK	3.57046e-35	0.546052		RNF219	1.54862e-22	0.444924		LILRB4	2.69844e-90	0.780293		CD53	1.61216e-49	0.63015		FPR3	9.0362e-78	0.743789
TNFRSF1B	1.97152e-34	0.540964		RNF135	1.77849e-22	0.444353		CTSS	2.85732e-90	0.780227		CD86	1.89194e-49	0.629797		TNFRSF1B	4.93581e-77	0.741425
SIGLEC10	3.3794e-34	0.539341		BID	1.88974e-22	0.444102		LILRB2	4.56424e-90	0.779685		RASGRP4	3.28758e-48	0.623428		VSIG4	6.67726e-77	0.741002
ITGB2	4.9812e-34	0.538167		RPL28	1.96587e-22	0.443938		PLEK	1.5626e-89	0.778252		PIK3R5	3.57422e-48	0.62324		CYTH4	7.80399e-77	0.740783
LILRB2	6.60754e-34	0.537309		SSBP1	2.05004e-22	0.443765		TNFSF8	3.05944e-89	0.777465		SIRPB2	3.95806e-48	0.623009		CD163	1.43102e-76	0.73993
BTK	9.0584e-34	0.536349		HM13	2.716e-22	0.442598		TNFSF13B	3.11506e-89	0.777444		SPI1	4.67625e-48	0.622632		FERMT3	1.68798e-76	0.739697
NCKAP1L	9.23982e-34	0.536288		RPL36A	2.88261e-22	0.44235		TNFAIP8L2	9.11497e-89	0.77618		RNASE6	1.8125e-47	0.619549		CD84	1.82484e-76	0.739587
AOAH	9.99871e-34	0.536047		ZC3HC1	4.47314e-22	0.440516		PLB1	3.68915e-87	0.77176		TRPM2	1.93606e-47	0.619398		FMNL1	1.71716e-75	0.736398
SLAMF8	2.15376e-33	0.533695		SNRPE	4.94951e-22	0.440092		RGS19	2.78002e-86	0.769304		LYN	6.43313e-47	0.616635		CSF2RA	2.10184e-75	0.736109
VAV1	4.25307e-33	0.531594		PCGF1	7.23558e-22	0.438496		SLAMF8	7.53855e-86	0.76808		TLR2	3.18784e-46	0.612909		NLRP3	3.66004e-75	0.735312
ANG	4.26181e-33	0.531588		CASP4	8.47154e-22	0.437831		HLA-DRA	2.378e-85	0.766661		NLRC4	3.40732e-46	0.612753		RNASE6	4.20047e-75	0.735113
SLCO2B1	5.21846e-33	0.53096		ZNF354A	1.34818e-21	0.435862		SIGLEC10	1.54545e-84	0.764327		TLR6	5.4474e-46	0.61165		CSF3R	2.87446e-74	0.732324
CTSS	5.85116e-33	0.530604		ZNF487	1.45514e-21	0.435537		MS4A4A	6.31114e-84	0.762554		CD33	1.6592e-45	0.609016		GNA15	1.4318e-73	0.729968
CXorf21	6.22455e-33	0.530412		SCNM1	1.68208e-21	0.43492		CD300LB	3.26063e-83	0.760465		FPR1	2.46722e-45	0.608071		FAM78A	1.06358e-71	0.723522
ASGR1	8.67548e-33	0.529377		CNPY2	1.94592e-21	0.434298		CSF1R	7.33991e-83	0.759425		MAN2B1	2.68439e-45	0.60787		SIGLEC9	1.57444e-71	0.722926
RGS19	2.58146e-32	0.525953		RPGRIP1L	2.14228e-21	0.433887		NCF1	1.38325e-82	0.758609		BTK	2.71582e-45	0.607842		WAS	1.50828e-70	0.719461
EVI2A	3.27118e-32	0.525205		DTX2	2.14567e-21	0.43388		NLRC4	5.176e-81	0.753882		HK3	2.9106e-45	0.607677		CLEC7A	1.96086e-69	0.715463
CLEC4A	3.30739e-32	0.52517		STAC3	2.93483e-21	0.432537		HCLS1	1.86457e-80	0.752183		SLAMF8	8.27429e-45	0.605171		C1QA	2.11051e-69	0.715348
SAMHD1	5.67028e-32	0.523458		PRR7	2.97147e-21	0.432484		PARVG	2.02827e-80	0.752071		FCGR2B	1.95798e-44	0.603089		PTPRC	2.86868e-69	0.714864
ALOX5AP	6.67148e-32	0.52294		ATG12	2.97575e-21	0.432477		TLR2	1.57709e-79	0.749322		CD14	1.16757e-43	0.598722		CD53	1.05295e-67	0.709115
CD37	8.22462e-32	0.522272		DGUOK	5.10405e-21	0.430149		TLR7	4.41173e-79	0.74793		PLB1	1.98385e-43	0.597412		NLRC4	5.26365e-67	0.706501
SLC15A3	9.44352e-32	0.52183		HCST	5.16001e-21	0.430102		CYBB	1.10701e-78	0.746677		DOK2	4.06524e-43	0.59563		PIK3R5	1.59726e-66	0.704681
MS4A7	3.17235e-31	0.517926		SH3BGRL3	6.17666e-21	0.429321		GPSM3	1.74755e-78	0.746052		SAMHD1	1.04326e-42	0.593272		PLXNC1	2.61233e-66	0.703869
WAS	3.27349e-31	0.517824		VKORC1	6.68942e-21	0.428975		CXorf21	2.72777e-78	0.745441		SDC3	1.49202e-42	0.592372		MAN2B1	2.92623e-66	0.703682
LILRB1	3.97672e-31	0.517192		MXD3	7.09303e-21	0.42872		NCF1C	7.87746e-78	0.743979		KLHL6	1.77873e-42	0.591929		SASH3	4.59852e-66	0.702934
TNFAIP8L2	4.18446e-31	0.517027		FBXO6	7.44146e-21	0.428511		LYN	8.82849e-78	0.743821		C5AR1	1.97199e-42	0.591669		IKZF1	5.56264e-66	0.702618
GPR34	6.68871e-31	0.515497		SRD5A3	8.76114e-21	0.427799		LST1	2.61835e-77	0.742311		ARHGAP30	1.65416e-41	0.586245		SH3BP1	8.06184e-66	0.702001
LAT2	7.96137e-31	0.514927		CFDP1	1.12474e-20	0.426706		HLA-DMB	3.20933e-77	0.742027		CTSS	7.6878e-41	0.582263		RGS19	9.27291e-66	0.701768
DOK3	9.09872e-31	0.51449		POLR2H	1.27077e-20	0.426171		SLC15A3	3.7207e-77	0.741821		SLA	2.76136e-40	0.578906		CXorf21	5.07323e-65	0.698919
EVI2B	1.59816e-30	0.512636		DEGS1	1.67202e-20	0.424964		MYO1F	1.61815e-75	0.736484		CD300LF	5.34343e-40	0.577157		LCP1	6.11838e-65	0.698603
DOK2	1.85328e-30	0.512147		CIR1	1.68043e-20	0.424941		NCF4	5.82601e-75	0.734641		RGS19	1.22278e-39	0.57495		SLC1A3	7.06306e-65	0.69836
HCLS1	4.4759e-30	0.509218		ISG20	1.87919e-20	0.424448		LPXN	8.14051e-75	0.734158		GNB4	1.66266e-39	0.574126		MS4A4A	1.5433e-64	0.697036
TLR2	6.07665e-30	0.508196		INO80C	2.14784e-20	0.423858		IL10RA	1.24845e-74	0.733538		SMAP2	6.96362e-39	0.570256		LILRB2	1.34992e-63	0.693322
CSTA	6.79224e-30	0.507823		TNFSF9	2.23336e-20	0.423685		EVI2A	1.90531e-74	0.732923		CSF3R	7.11966e-39	0.570196		PLD4	1.83302e-63	0.692794
CD180	1.01059e-29	0.506488		TPRKB	2.27382e-20	0.423605		HLA-DPB1	1.30689e-73	0.730103		LILRB1	1.70415e-38	0.567812		ADCY7	2.39154e-63	0.692333
GPR65	1.02066e-29	0.506454		DPCD	3.87663e-20	0.421234		TNFRSF1B	2.87665e-73	0.728937		NAIP	1.84131e-38	0.567599		CD37	2.812e-63	0.692053
NCF2	1.21383e-29	0.50587		HARS	5.30831e-20	0.419827		DOK2	5.98415e-73	0.727849		NCF4	2.32289e-38	0.566961		TLR6	1.12381e-62	0.689638
HPX	1.42237e-29	0.505335		C12orf45	5.93605e-20	0.419326		FCGR2B	4.0016e-72	0.725001		NCF2	3.74614e-38	0.565643		GPR65	1.75832e-62	0.688852
APOC3	1.5734e-29	0.504993		C17orf58	6.23432e-20	0.419106		CSF2RA	1.53238e-71	0.722967		ADCY7	3.95293e-38	0.565495		LILRA1	2.44623e-62	0.688271
ADH4	2.30191e-29	0.503703		CARD16	6.49978e-20	0.418918		LILRB1	7.07519e-71	0.720628		IL10RA	6.50881e-38	0.564113		HLA-DRA	1.0499e-60	0.681559
CD300LF	3.10275e-29	0.502686		TBCA	7.0244e-20	0.418569		OSCAR	9.21348e-70	0.716648		FCGR1A	7.6158e-38	0.563676		AIF1	7.88201e-60	0.677884
LCP1	3.33771e-29	0.502437		CUTC	7.52614e-20	0.418258		CASP1	1.17028e-69	0.716273		TNFRSF1B	8.74863e-38	0.56329		PARVG	1.34564e-59	0.6769
MAN2B1	4.07782e-29	0.501753		TREM2	7.87685e-20	0.418052		PTPN6	2.49814e-69	0.715082		CTSZ	1.62736e-37	0.561556		LILRB4	1.52462e-59	0.67667
PLEKHO2	4.18809e-29	0.501661		CSNK2B	8.73236e-20	0.417587		CD72	5.31954e-69	0.713889		NLRP3	1.63135e-37	0.561549		INPP5D	2.40119e-59	0.67583
FPR1	1.61876e-28	0.496999		NME3	9.34478e-20	0.417281		FMNL1	1.5273e-68	0.712213		ADAP2	7.47467e-37	0.557253		SLA	2.87627e-59	0.675496
C5AR1	1.62509e-28	0.496986		CWC15	9.52683e-20	0.417193		LILRA2	3.17373e-68	0.711044		LILRA2	1.66621e-36	0.554966		SLC37A2	4.78864e-59	0.674549
NCF1	3.5294e-28	0.494278		RPL37	1.01692e-19	0.416898		EBI3	3.35314e-68	0.710956		MYO1F	2.00669e-36	0.554432		EVI2B	4.26282e-58	0.670448
NCF1C	3.96432e-28	0.493871		NUDT1	1.40799e-19	0.415421		HLA-DQA1	5.86647e-68	0.710058		PTAFR	7.80119e-36	0.550509		SIGLEC1	5.04225e-57	0.665733
LPAR5	4.55277e-28	0.493384		PYCARD	1.48309e-19	0.415184		DEF6	9.25272e-68	0.709324		LILRA6	8.19616e-36	0.550366		NCF4	6.70213e-57	0.665185
TNFSF8	4.80618e-28	0.493194		AP3S1	2.20432e-19	0.413374		LCP2	3.3167e-67	0.707254		HCLS1	1.38531e-35	0.548834		SNX20	6.96572e-56	0.660626
NFAM1	5.94454e-28	0.492445		TBK1	3.37572e-19	0.411415		CD48	7.36711e-67	0.705951		WDFY4	9.61337e-35	0.543113		SMAP2	1.32382e-55	0.659362
EBI3	6.09016e-28	0.49236		PSMF1	3.98593e-19	0.410647		MPEG1	8.94905e-67	0.705632		PILRA	1.10001e-34	0.542711		P2RY12	2.21742e-55	0.658341
C1orf162	7.35961e-28	0.491691		TMCC1	4.0932e-19	0.410524		SH3BP1	1.66858e-66	0.704609		LILRB5	2.22722e-34	0.540597		RCSD1	3.29257e-55	0.657557
EMB	1.04822e-27	0.490437		GNL2	4.70865e-19	0.409876		MS4A7	3.44554e-65	0.699571		LILRB3	2.40642e-34	0.540365		LCP2	6.43175e-55	0.656223
CYTH4	1.6437e-27	0.488836		PRPF31	6.91975e-19	0.408085		RASSF5	8.57636e-65	0.698032		CSF2RB	3.33531e-34	0.539381		SLC15A3	1.27866e-54	0.654846
LGALS9	2.3973e-27	0.487486		CCM2	8.6564e-19	0.407039		CYTH4	1.73606e-64	0.696836		LPAR5	3.97069e-34	0.538854		IL16	1.77307e-54	0.654189
AHSG	2.8436e-27	0.486873		FCER1G	8.94303e-19	0.406887		LGALS9	2.58879e-64	0.696155		OSCAR	7.8003e-34	0.536804		WDFY4	4.74327e-54	0.6522
SASH3	2.88771e-27	0.486818		IPMK	8.96158e-19	0.406877		PTPN22	3.3176e-64	0.695732		SASH3	1.16834e-33	0.535572		PLCB2	4.74793e-54	0.652198
CPS1	3.85847e-27	0.485774		GM2A	9.06376e-19	0.406824		ARHGAP30	3.87016e-64	0.695468		CYTH4	1.31413e-33	0.535212		EBI3	1.7685e-53	0.649517
TTR	6.21428e-27	0.484051		NANS	1.03594e-18	0.406197		PTPRC	6.61718e-64	0.694549		LCP1	5.63192e-33	0.530723		DEF6	2.46254e-53	0.648838
HRG	6.21708e-27	0.484049		PDCD6	1.06434e-18	0.40607		CORO1A	6.62614e-64	0.694547		LY86	1.21069e-32	0.528335		LILRA2	5.2896e-53	0.647262
RGS18	1.12322e-26	0.481897		DDX19B	1.12234e-18	0.405821		C19orf38	6.89845e-64	0.694478		MNDA	1.3427e-32	0.52801		DOK2	5.30488e-53	0.647257
GPSM3	1.26221e-26	0.48147		EFNA3	1.40987e-18	0.404747		CSF3R	3.82856e-63	0.691517		STAB1	1.41114e-32	0.527854		CX3CR1	6.59981e-53	0.646805
CASP1	4.5746e-26	0.476724		ARPC5	1.42158e-18	0.404708		VSIG4	4.04876e-63	0.691419		TNFSF13B	3.2846e-32	0.525192		ITGA4	2.74453e-52	0.643838
OSCAR	4.90532e-26	0.476465		PILRA	1.45833e-18	0.404588		RHOG	5.29468e-63	0.690952		AIF1	4.94673e-32	0.523893		CSF2RB	9.87955e-52	0.641143
NLRC4	4.97187e-26	0.476415		PARL	1.54198e-18	0.404324		IKZF1	1.85629e-62	0.688757		PTPRC	6.91682e-32	0.522825		SLAMF8	8.6869e-51	0.636507
SLC43A3	6.92794e-26	0.475178		RPL38	2.01047e-18	0.403068		RAC2	1.98148e-62	0.688642		RGS18	1.0061e-31	0.521627		NCF1	9.27697e-51	0.636365
BIN2	9.04355e-26	0.474182		PVT1	2.04155e-18	0.402996		CLEC7A	3.81364e-62	0.687488		LILRB2	1.35086e-31	0.520682		SIGLEC8	3.9772e-50	0.633214
RASGRP4	1.03257e-25	0.473685		DNA2	2.08756e-18	0.40289		IGSF6	2.38864e-61	0.684224		CD37	1.50796e-31	0.520328		DOK3	7.17335e-50	0.631927
SNX20	1.66821e-25	0.471879		RGS10	2.68806e-18	0.401687		ARL11	3.19186e-61	0.683705		MYO9B	2.17479e-31	0.519148		HLA-DPA1	1.73098e-49	0.629993
MYO1F	4.08742e-25	0.468478		SEC61G	3.3861e-18	0.400585		LSP1	1.14416e-60	0.681404		TYROBP	2.54928e-31	0.518634		CORO1A	3.98735e-49	0.628148
DUSP10	4.18509e-25	0.468388		EDEM2	3.68793e-18	0.400176		GAL3ST4	1.93562e-60	0.68045		IKZF1	8.87182e-31	0.514572		CLEC4A	4.16145e-49	0.628053
DGAT2	4.19132e-25	0.468382						CD84	3.18167e-60	0.679545		PLEKHO2	1.83799e-30	0.512174		ADAP2	1.38045e-48	0.62538
LHFPL2	6.38743e-25	0.466769						LILRB3	3.24611e-60	0.679508		SH3BP1	2.06779e-30	0.511785		IL17RA	1.53956e-48	0.625135
SLC38A3	1.07774e-24	0.464754						LPAR5	5.41947e-60	0.678571		ARHGAP22	4.21338e-30	0.50942		RASSF5	1.73334e-48	0.624869
IL10RA	1.11505e-24	0.464623						GMIP	1.08796e-59	0.677292		FCER1G	6.55059e-30	0.507945		CTSS	2.19728e-48	0.624336
CD84	1.43331e-24	0.463651						HLA-DPA1	1.46615e-59	0.676742		UNC93B1	1.18121e-29	0.505962		PTAFR	1.48529e-47	0.620004
SLC37A2	1.99811e-24	0.462359						DOK3	2.35622e-59	0.675865		EMILIN2	1.53849e-29	0.505069		IGSF21	1.75345e-47	0.619625
C5	2.04504e-24	0.462269						FAM78A	1.71556e-58	0.672164		CXorf21	3.32466e-29	0.50245		HLA-DMB	2.2076e-47	0.619097
SLC27A5	2.77623e-24	0.461076						FPR1	2.78177e-58	0.671254		CD300C	4.11807e-29	0.501719		RIN3	2.35495e-47	0.618949
GNB4	2.97927e-24	0.460799						SLC37A2	3.43317e-58	0.670857		LIPA	4.70752e-29	0.501261		FPR1	2.6219e-47	0.618703
ARL11	3.17774e-24	0.460547						HLA-DRB1	1.35659e-57	0.66825		FAM78A	6.692e-29	0.500053		ADAM28	6.26758e-47	0.616695
GPR183	4.04905e-24	0.459596						MAN2B1	1.83957e-57	0.667668		PREX1	8.80984e-29	0.499106		TNFSF13B	7.12016e-47	0.6164
GC	4.69241e-24	0.459016						LILRA6	5.03968e-57	0.665734		LCP2	1.34786e-28	0.497635		C1orf162	1.07273e-46	0.61545
HK3	6.57999e-24	0.457682						NAPSB	5.34433e-57	0.665621		ALOX5AP	1.54196e-28	0.497168		PLEK	1.26598e-46	0.615065
SIGLEC8	7.35466e-24	0.457241						CD180	1.0343e-56	0.664346		DOK3	1.67551e-28	0.496879		PREX1	1.56113e-46	0.614577
P2RY13	8.17669e-24	0.456821						HCST	2.46562e-56	0.662658		DOK1	1.77338e-28	0.496682		HLA-DPB1	1.64728e-46	0.614452
LCP2	1.09454e-23	0.455662						DOCK2	6.04489e-56	0.660904		PARVG	7.19562e-28	0.49177		TYROBP	3.24785e-46	0.612865
CDO1	1.3197e-23	0.454916						SP140	8.2879e-56	0.660284		CSF2RA	1.13208e-27	0.490164		CD6	7.72548e-46	0.610827
TLR6	1.40098e-23	0.454678						CD14	8.59343e-56	0.660213		NCF1	1.44126e-27	0.489305		GPSM3	1.07568e-45	0.610044
LPXN	1.68432e-23	0.453941						RGS10	9.33536e-56	0.66005		CLEC7A	3.20988e-27	0.486437		CD300LF	1.28717e-45	0.609619
HLA-DMB	2.60515e-23	0.45219						RASGRP4	3.5064e-55	0.657432		RIN3	3.87264e-27	0.485761		CSK	6.67622e-45	0.605688
LILRA2	2.7582e-23	0.45196						GAPT	1.16777e-54	0.655028		CASS4	3.99317e-27	0.485651		CD14	8.23202e-45	0.605184
RAC2	3.20155e-23	0.451358						CTSZ	1.39745e-54	0.654668		TREM2	4.45003e-27	0.48526		MYO9B	6.70273e-44	0.600086
IGSF6	4.36955e-23	0.450099						SIGLEC8	4.39821e-54	0.652353		ITGA4	1.18632e-26	0.481697		HLA-DQA1	7.24841e-44	0.599894
ALB	8.55288e-23	0.447363						SLC1A3	1.03553e-53	0.650612		WAS	1.64581e-26	0.480498		TLR10	8.24814e-44	0.599577
PARVG	1.11894e-22	0.446262						NLRP3	1.32207e-53	0.650113		ADAM8	4.60724e-26	0.476698		KLHL6	1.38555e-43	0.598299
CSF2RA	1.3859e-22	0.445382						C5AR1	1.5204e-53	0.649827		FMNL1	5.18482e-26	0.476259		NCF2	2.25934e-43	0.59709
LST1	1.68713e-22	0.44457						RHOH	2.74008e-53	0.648618		DPEP2	9.95555e-26	0.473822		GNB4	6.86441e-43	0.594322
TFR2	1.8674e-22	0.444151						LILRA1	4.80708e-53	0.64746		EVI2B	1.74674e-25	0.471706		FGD2	7.38354e-43	0.59414
FMNL1	2.35116e-22	0.443197						CD6	7.05582e-53	0.646666		HLA-DMB	2.00195e-25	0.47119		CD180	7.72159e-43	0.594027
HLA-DRA	3.12319e-22	0.442016						SLA	1.29712e-52	0.645402		LGALS9	2.0417e-25	0.471116		GAPT	1.07263e-42	0.593203
CTSZ	4.03475e-22	0.440948						P2RY13	1.65779e-52	0.644891		EVI2A	2.13916e-25	0.470939		CASS4	1.45566e-42	0.592434
CD300LB	6.04983e-22	0.43925						SLAMF7	3.20777e-52	0.643511		RELT	2.46864e-25	0.470396		PRAM1	2.70165e-42	0.590872
PTAFR	8.01069e-22	0.438067						SIRPB2	8.35584e-52	0.641497		RCSD1	2.71939e-25	0.470029		RASAL3	2.96272e-42	0.590638
SH3BP1	1.5837e-21	0.435177						STX11	8.81991e-51	0.636474		ARRB2	2.76728e-25	0.469963		GAB3	3.57949e-42	0.590159
IGSF21	2.07724e-21	0.434019						IL16	1.44027e-50	0.635417		HMOX1	2.84177e-25	0.469862		STAB1	5.36771e-42	0.589128
PLXNC1	2.58707e-21	0.433079						TRPM2	1.60691e-50	0.63518		LAT2	3.13037e-25	0.469494		SIPA1	6.86048e-42	0.588502
ADAM8	2.95644e-21	0.432505						PLXNC1	1.65714e-50	0.635114		CXCL16	5.32226e-25	0.467468		FOLR2	8.85913e-42	0.587848
MARCKS	3.54303e-21	0.431726						IL12RB1	1.81697e-50	0.634915		GPR183	5.91355e-25	0.467065		FAM102B	2.26915e-41	0.58543
SIRPB2	4.23833e-21	0.430953						CCR5	3.37456e-50	0.633572		P2RY13	8.32988e-25	0.465748		DOK1	2.33163e-41	0.58536
LILRA6	4.30151e-21	0.430889						GIMAP2	6.39472e-50	0.632178		INPP5D	2.80279e-24	0.461038		FCGR1A	2.83117e-41	0.584858
SLC1A3	4.30587e-21	0.430885						ARRB2	6.5524e-50	0.632125		FAM102B	3.42196e-24	0.460257		LY86	2.87117e-41	0.584822
CLEC7A	1.48123e-20	0.425497						CD5	7.15125e-50	0.631934		CLEC4A	4.55241e-24	0.459135		TMC8	3.11705e-41	0.584609
PTPN6	1.51657e-20	0.425393						STAC3	1.23385e-49	0.630738		TBC1D2B	6.83838e-24	0.457529		FCGR2B	5.89242e-41	0.582956
RGS10	1.52578e-20	0.425367						PLD4	1.24783e-49	0.630713		NCF1C	9.6467e-24	0.456165		GPR82	7.56895e-41	0.582303
DOCK2	1.85977e-20	0.424494						HLA-DMA	1.44816e-49	0.630386		BMP2K	1.2398e-23	0.455166		TBC1D2B	8.33685e-41	0.582051
LILRB3	2.77422e-20	0.422723						BATF	1.69367e-49	0.630041		GNA13	1.34936e-23	0.454828		LILRB3	1.32699e-40	0.580834
GIMAP2	2.8223e-20	0.422647						CD163	1.89194e-49	0.629797		HLA-DRA	3.02338e-23	0.451589		EMB	5.03011e-40	0.577318
EFHD2	2.94071e-20	0.422464						DPEP2	2.20271e-49	0.629461		GM2A	4.69857e-23	0.449805		PILRA	5.86711e-40	0.576909
STAC3	2.97414e-20	0.422414						LY9	2.71042e-49	0.629003		FGD2	5.07724e-23	0.44949		UNC93B1	1.44301e-39	0.574506
ARHGAP30	3.03458e-20	0.422325						CLEC5A	5.13761e-49	0.627585		GPR65	6.7217e-23	0.448348		IL12RB1	1.48635e-39	0.574427
TRPV2	3.60912e-20	0.421553						ZMYND15	2.73588e-48	0.623843		AXL	6.78553e-23	0.448309		EHBP1L1	1.84692e-39	0.573844
ARRB2	4.75669e-20	0.420319						PIK3R5	5.25322e-48	0.622369		EHBP1L1	7.07435e-23	0.448139		PLEKHO2	2.57834e-39	0.572946
NLRP3	5.29638e-20	0.419838						TLR6	7.37357e-48	0.6216		CD163L1	1.09362e-22	0.446356		ARHGAP9	3.07362e-39	0.572472
RNF130	6.33827e-20	0.419031						GPR183	4.90997e-47	0.617259		TRPV2	1.79137e-22	0.444323		ARRB2	3.18073e-39	0.57238
STX11	7.32342e-20	0.418381						CD52	5.12286e-47	0.617161		PTPN22	2.25318e-22	0.443373		DISC1	3.44616e-39	0.572163
PON3	7.47083e-20	0.418291						PRAM1	1.63013e-46	0.614476		RAB8B	2.90441e-22	0.442319		FCGR2C	3.99516e-39	0.571764
MGAT1	7.65024e-20	0.418184						HK3	3.06592e-46	0.613		SNX20	3.45591e-22	0.441594		NCF1C	5.23119e-39	0.571033
UNC93B1	8.00964e-20	0.417977						CXCL16	5.69819e-46	0.611544		ASCC3	5.62788e-22	0.439553		FCER1G	8.44148e-39	0.569732
DOK1	8.56221e-20	0.417676						EFHD2	1.07304e-45	0.61005		ADAM28	1.19938e-21	0.436359		CLEC5A	1.25032e-38	0.56866
SIGLEC1	9.51548e-20	0.417199						GPR34	1.63999e-45	0.609044		LPXN	1.60242e-21	0.435127		KIF21B	1.38264e-38	0.568385
IL21R	1.15694e-19	0.416313						CD300C	2.37314e-45	0.608164		EMB	1.82208e-21	0.434579		PTPN6	1.50422e-38	0.568154
LILRA1	1.3837e-19	0.4155						ICAM3	4.68069e-45	0.60654		CD72	1.8515e-21	0.434511		EVI2A	2.90217e-38	0.566348
GMIP	1.84922e-19	0.414178						TYMP	5.12253e-45	0.606324		GPSM3	2.6085e-21	0.433043		DOCK4	9.89982e-38	0.562946
DEF6	2.29593e-19	0.413187						CD74	7.23452e-45	0.605495		SLC11A1	2.62131e-21	0.433022		STK10	1.68389e-37	0.561461
HCST	2.30909e-19	0.413161						RGS1	8.32608e-45	0.605156		OSMR	3.78363e-21	0.431443		IL21R	3.15449e-37	0.559696
HLA-DQA1	2.53076e-19	0.41274						DOK1	9.06279e-45	0.604952		C1orf162	4.43416e-21	0.430758		HLA-DRB1	4.66489e-37	0.558591
CSF1	3.71232e-19	0.410976						CD96	1.18225e-44	0.60431		SFMBT2	5.20862e-21	0.430061		RNF166	5.50184e-37	0.558123
IKZF1	4.92459e-19	0.409668						ARHGAP9	2.2961e-44	0.602702		SIRPB1	9.12528e-21	0.427621		PTPN22	8.59386e-37	0.556856
TPM3	5.99708e-19	0.408752						UNC93B1	1.22362e-43	0.598606		MYOF	9.39758e-21	0.427493		UNC13D	9.26107e-37	0.556644
TRPM2	6.20729e-19	0.408592						CXCR6	2.39393e-43	0.596947		TUBA1B	1.03162e-20	0.427085		SDC3	1.46224e-36	0.555339
CD72	7.16101e-19	0.407926						GNB4	3.34973e-43	0.596112		2021-09-09	1.04204e-20	0.427041		NAIP	2.08535e-36	0.554322
HLA-DPB1	9.54271e-19	0.406583						KLHL6	8.04417e-43	0.593925		CCL18	1.16583e-20	0.426549		CCR2	2.72934e-36	0.553548
BATF	9.87431e-19	0.406422						CD244	1.08147e-42	0.593182		ARL11	1.31711e-20	0.426013		ABI3	6.47792e-36	0.551049
CORO1A	1.0711e-18	0.406041						CCR2	1.25732e-42	0.592803		IGSF21	1.6014e-20	0.425154		VENTX	1.84704e-35	0.547992
PTPRC	1.55436e-18	0.404287						TLR10	2.31154e-42	0.591267		PTPN6	1.68971e-20	0.424917		SFMBT2	7.75309e-35	0.543754
CEACAM21	1.93099e-18	0.40326						SMAP2	2.55118e-42	0.591017		CEP170	1.6912e-20	0.424913		CARD9	2.51852e-34	0.540228
PLEKHO1	1.94463e-18	0.403226						TRAT1	5.98356e-42	0.588851		KIF21B	2.08934e-20	0.42398		P2RX7	2.69893e-34	0.540019
PTPN22	2.0228e-18	0.403039						SLAMF1	1.08377e-41	0.587331		IRF8	2.58471e-20	0.423037		GIMAP2	4.00635e-34	0.538827
FAM78A	3.33039e-18	0.400664						CLEC12A	1.1226e-41	0.587241		STK10	2.6057e-20	0.423001		IRF8	4.27614e-34	0.53863
CSF3R	3.53804e-18	0.400375						ALOX5AP	1.36951e-41	0.586731		ITGAX	3.59242e-20	0.421573		TNFAIP8L2	4.59493e-34	0.538412
LSP1	3.64481e-18	0.400233						SLA2	3.89637e-41	0.584031		CLEC5A	4.99804e-20	0.420097		NAPSB	7.61317e-34	0.536878
								WIPF1	3.95602e-41	0.583991		IGSF6	5.64032e-20	0.419555		ITGAL	8.11456e-34	0.536684
								EMB	5.7353e-41	0.583026		SIPA1	7.90007e-20	0.418039		CASP1	9.1167e-34	0.536329
								CAPZA1	1.55399e-40	0.58042		RECQL	9.90511e-20	0.417017		TREM2	9.95618e-34	0.53606
								PTAFR	4.11634e-40	0.57785		DEF6	1.10451e-19	0.416524		BMP2K	1.00893e-33	0.53602
								P2RY10	7.76241e-40	0.576164		ABI3	1.21507e-19	0.416091		ICAM3	1.0372e-33	0.535935
								PPT1	1.43107e-39	0.574529		IL21R	1.42496e-19	0.415366		ALOX5AP	1.74126e-33	0.534349
								ITGAL	1.99638e-39	0.573635		CEACAM21	1.55813e-19	0.414959		LRRK1	1.91341e-33	0.534059
								CD101	3.29479e-39	0.572285		STAC3	1.78256e-19	0.414345		GRAP2	2.17879e-33	0.53366
								PLEKHO1	3.40048e-39	0.572199		PLCB2	1.83318e-19	0.414218		AKNA	3.19387e-33	0.53248
								IL2RG	3.47937e-39	0.572137		PLA2G7	2.00268e-19	0.413813		ZMYND15	4.78538e-33	0.531229
								SLCO2B1	3.99465e-39	0.571764		RASA3	2.02926e-19	0.413753		WIPF1	6.60357e-33	0.530228
								LHFPL2	4.73744e-39	0.571302		UNC13D	2.1494e-19	0.41349		CCDC88B	7.97507e-33	0.52964
								PLEKHO2	5.41211e-39	0.570941		EBI3	2.20865e-19	0.413365		CD74	8.0228e-33	0.529621
								RNF130	5.91228e-39	0.570701		LILRA1	3.28081e-19	0.411546		LHFPL2	1.95083e-32	0.526837
								SIGLEC1	6.36042e-39	0.570502		MYO1G	3.45683e-19	0.411305		CXCL16	3.39155e-32	0.52509
								CD38	8.27864e-39	0.569785		IL17RA	3.51891e-19	0.411223		PTPRE	3.82156e-32	0.524712
								BIN2	1.37223e-38	0.568405		BEST1	6.30911e-19	0.408516		OSCAR	9.39574e-32	0.521846
								FAM102B	1.51607e-38	0.568132		NEK6	8.60484e-19	0.407067		MGAT1	1.02882e-31	0.521556
								IL18BP	2.33533e-38	0.566946		FKBP15	1.10257e-18	0.405905		RUNX3	1.07685e-31	0.521409
								TRPV2	2.17832e-37	0.560738		LRRK1	1.63707e-18	0.404042		SPN	1.71146e-31	0.519921
								CSK	2.37828e-37	0.560491		P2RX7	1.86415e-18	0.403427		CD5	1.84007e-31	0.519687
								NMI	3.62027e-37	0.559307		MGAT1	1.96064e-18	0.403187		VASH1	2.85258e-31	0.51827
								SPN	3.77519e-37	0.559189		DISC1	2.4331e-18	0.402162		RAB8B	3.04135e-31	0.518063
								CD69	4.29992e-37	0.558821		CSGALNACT2	3.05551e-18	0.401076		OPRL1	3.87982e-31	0.517272
								HLA-DQB1	7.22816e-37	0.557349		GPR82	3.25325e-18	0.400776		RHOH	4.11348e-31	0.517082
								P2RY12	7.99699e-37	0.557061		GAB3	3.54183e-18	0.40037		DPEP2	4.44002e-31	0.516834
								HLA-DPB2	1.07471e-36	0.556219						RHBDF2	7.57463e-31	0.51509
								CRLF3	1.13931e-36	0.556053						MYO1G	8.71053e-31	0.514633
								PTPN7	1.21974e-36	0.555858						TRPV2	1.44066e-30	0.512978
								GBP5	1.29542e-36	0.555686						ANKRD44	1.81817e-30	0.51221
								NOD2	1.53896e-36	0.555193						CCR5	3.42761e-30	0.510108
								THEMIS	1.85507e-36	0.554658						TRANK1	3.73152e-30	0.509825
								APOBEC3G	3.53021e-36	0.552807						ARHGAP22	3.96697e-30	0.509621
								NAGK	3.57405e-36	0.552771						NOD2	3.99528e-30	0.509597
								ADAP2	4.89134e-36	0.551864						NEK6	4.49427e-30	0.509205
								FGR	7.46381e-36	0.550638						RAC2	7.15471e-30	0.507649
								IFNGR2	7.75904e-36	0.550525						LPXN	8.06123e-30	0.507248
								PSMB10	8.66936e-36	0.550202						IGSF6	1.58776e-29	0.504962
								CRTAM	1.10517e-35	0.549494						ARL11	1.72055e-29	0.50469
								UNC13D	1.40005e-35	0.548803						RELT	1.90509e-29	0.504345
								ADAM8	1.81003e-35	0.548051						IL2RA	2.5543e-29	0.503349
								CD200R1	2.16466e-35	0.547526						HSPA7	2.61592e-29	0.503268
								EMILIN2	3.53251e-35	0.546084						RGS1	2.62751e-29	0.503253
								TIGIT	3.93165e-35	0.545767						CEACAM21	3.86311e-29	0.501938
								CD2	5.35931e-35	0.54485						CSF1	5.55169e-29	0.500695
								SH2D1A	5.52924e-35	0.544758						CD300LB	6.25843e-29	0.500284
								LYZ	5.87767e-35	0.544577						CEP170	6.75536e-29	0.500021
								ITGAX	8.3422e-35	0.543536						LGALS9	8.89473e-29	0.499073
								IRF8	1.05977e-34	0.542822						LSP1	1.69027e-28	0.496849
								FOXP3	2.65808e-34	0.540065						FCHSD2	1.80943e-28	0.496612
								TMC8	2.87025e-34	0.539834						APOL6	2.89005e-28	0.494978
								CD247	5.12016e-34	0.538084						CD300C	3.18551e-28	0.494638
								RHBDF2	7.52595e-34	0.536913						HK3	3.81869e-28	0.494002
								PLCB2	7.80214e-34	0.536804						CD72	6.12774e-28	0.492338
								MAP4K1	7.97074e-34	0.536739						OGFRL1	6.66842e-28	0.492039
								ITK	7.99528e-34	0.536729						MAP4K1	1.05539e-27	0.490413
								CASS4	9.41302e-34	0.536232						ITK	1.26532e-27	0.489768
								TPM3	1.06729e-33	0.535848						TRAF3IP3	1.4432e-27	0.4893
								GM2A	2.08806e-33	0.533791						ZEB2	1.55896e-27	0.489025
								EPSTI1	2.35009e-33	0.533427						PSTPIP1	2.48704e-27	0.487354
								LIPA	2.59143e-33	0.533126						TRIM22	3.36898e-27	0.486263
								KBTBD8	4.26054e-33	0.531589						C3	3.62805e-27	0.485996
								UBASH3A	4.28599e-33	0.53157						SP140	8.0094e-27	0.483129
								MGAT1	6.1374e-33	0.530455						LST1	9.99365e-27	0.482323
								SLAMF6	6.35779e-33	0.530346						CCDC88A	1.83812e-26	0.480093
								RASAL3	9.34975e-33	0.529143						CRLF3	2.01739e-26	0.47975
								PYCARD	1.29459e-32	0.528125						CLEC12A	2.6341e-26	0.478768
								MYO1G	1.37876e-32	0.527927						KCTD20	2.91771e-26	0.47839
								GRAP2	1.41887e-32	0.527837						TYMP	3.88104e-26	0.477334
								HVCN1	1.65739e-32	0.527349						FKBP15	4.71462e-26	0.476612
								LIMD2	3.3153e-32	0.525162						AXL	8.1811e-26	0.474557
								DTX3L	4.51945e-32	0.52418						CTSZ	1.05877e-25	0.473591
								RELT	4.71134e-32	0.524048						BIN2	1.06888e-25	0.473555
								CXCR3	5.41801e-32	0.523603						HLA-DRB5	1.19966e-25	0.473121
								IL21R	5.81579e-32	0.523378						C5AR1	1.34254e-25	0.472698
								IFNGR1	6.87113e-32	0.522846						EMILIN2	1.77378e-25	0.471648
								C16orf54	7.3321e-32	0.522639						SEL1L3	1.99068e-25	0.471212
								TAP1	7.87343e-32	0.522411						RHOG	3.0807e-25	0.469555
								CASP4	8.09959e-32	0.522321						SLAMF1	4.43267e-25	0.468168
								APOL6	8.96759e-32	0.521995						PPT1	5.34168e-25	0.467455
								SH3BGRL3	9.91432e-32	0.521674						APAF1	6.20792e-25	0.466878
								S1PR4	1.01717e-31	0.521592						ITGAX	6.33782e-25	0.466799
								APOBEC3C	1.08774e-31	0.521377						SNAI3	7.0302e-25	0.466401
								RAB8B	1.60473e-31	0.520128						DAGLB	7.56104e-25	0.466121
								TRAF3IP3	2.17438e-31	0.519148						LAX1	9.63609e-25	0.465187
								GNGT2	3.346e-31	0.517753						CD200R1	1.25016e-24	0.46418
								CARD16	5.36478e-31	0.516217						C16orf54	1.47389e-24	0.463542
								SIT1	7.08746e-31	0.515308						H6PD	1.63602e-24	0.463137
								PSTPIP1	7.45594e-31	0.515142						ARHGAP25	1.97374e-24	0.462407
								RUNX3	8.82761e-31	0.514589						MYOF	2.10996e-24	0.462147
								RIN3	9.30476e-31	0.514416						FMNL3	2.99257e-24	0.460782
								CCDC88B	1.50076e-30	0.512844						HVCN1	3.05805e-24	0.460697
								PSMB9	1.51411e-30	0.512815						STK4	3.26157e-24	0.460445
								GPR82	1.96455e-30	0.511954						CYLD	3.32941e-24	0.460364
								CEACAM21	2.90072e-30	0.510663						NLRC3	3.50266e-24	0.460165
								FOLR2	3.00193e-30	0.510549						C19orf38	3.79199e-24	0.459854
								NECAP2	4.55868e-30	0.509157						WDR81	4.8694e-24	0.45887
								WDFY4	4.836e-30	0.50896						PTPN7	5.11668e-24	0.458675
								IFI35	5.36401e-30	0.508614						DIP2B	5.44727e-24	0.458428
								IL2RB	8.22479e-30	0.507181						FRYL	7.13374e-24	0.457362
								TRAFD1	8.30494e-30	0.507148						SLAMF7	7.91591e-24	0.45695
								CSF1	8.91868e-30	0.506908						GNA13	8.12804e-24	0.456845
								GBP2	9.13841e-30	0.506827						P2RY10	9.29045e-24	0.456314
								OAS1	9.17951e-30	0.506811						HLA-DQB1	1.19767e-23	0.455303
								SIRPG	1.383e-29	0.505429						JAK3	1.30007e-23	0.454976
								CD3E	1.54842e-29	0.505047						DOCK10	1.31299e-23	0.454937
								ARHGAP25	2.01636e-29	0.504152						HLA-DMA	1.40807e-23	0.454658
								APBB1IP	2.84645e-29	0.50298						ZNF831	3.2119e-23	0.451345
								CD3D	3.03028e-29	0.502767						LY9	4.43196e-23	0.450042
								RCSD1	3.38433e-29	0.50239						BTN3A1	4.69788e-23	0.449805
								IFI16	6.07991e-29	0.500383						LYZ	4.94218e-23	0.4496
								PSTPIP2	7.11947e-29	0.49984						CD101	5.15776e-23	0.449426
								CCL4	7.36668e-29	0.499723						FAM49A	5.35027e-23	0.449277
								LILRA5	8.85088e-29	0.49909						SLFN12	5.40136e-23	0.449238
								P2RX7	8.88997e-29	0.499075						ASCC3	7.47186e-23	0.447916
								CYLD	1.26596e-28	0.497852						PCDHGC3	7.71506e-23	0.447785
								ARPC5	1.46118e-28	0.497355						IL2RB	7.95111e-23	0.447662
								SERPINB9	1.51493e-28	0.497229						BTN2A2	2.76148e-22	0.442528
								SLC9A9	1.91546e-28	0.496414						MARCKS	2.78216e-22	0.442497
								IL2RA	2.19422e-28	0.49594						NR3C1	3.66311e-22	0.441351
								SLC11A1	2.29692e-28	0.495781						SLFN11	3.68408e-22	0.441327
								SDC3	2.37644e-28	0.495662						ERAP1	3.71516e-22	0.441292
								IL10RB	2.37785e-28	0.49566						IL7R	3.78187e-22	0.441218
								INPP5D	3.01688e-28	0.494828						PML	4.0368e-22	0.440945
								ARHGAP15	3.14689e-28	0.49468						RASA3	4.07164e-22	0.44091
								PARP9	3.6493e-28	0.494161						2021-03-01	4.29587e-22	0.440685
								CD40LG	3.94623e-28	0.493887						CD38	4.42476e-22	0.440562
								ARPC1B	4.2767e-28	0.493604						DAPP1	4.78424e-22	0.440235
								SEL1L3	5.47341e-28	0.492736						LILRA6	5.20329e-22	0.439883
								ICAM1	6.13689e-28	0.492333						GPR183	5.40233e-22	0.439725
								ACTR3	8.67139e-28	0.49111						OAS3	6.0102e-22	0.439277
								SNAI3	1.20534e-27	0.489941						LYL1	8.0666e-22	0.438038
								TMEM71	2.18537e-27	0.487817						BTN3A3	1.0978e-21	0.436734
								ADAM28	2.61916e-27	0.487168						RGS10	1.12385e-21	0.436635
								BTN2A2	2.74161e-27	0.487004						PARP14	1.23233e-21	0.436244
								LCK	2.83574e-27	0.486883						APOBEC3C	1.42942e-21	0.435613
								ZBP1	3.00322e-27	0.486677						SH2B3	1.50419e-21	0.435396
								RNF149	3.1605e-27	0.486493						GBP5	1.63551e-21	0.43504
								OAS2	5.31857e-27	0.484615						SETD7	1.85318e-21	0.434507
								CARD9	6.05363e-27	0.484146						TAP1	1.99678e-21	0.434188
								STK4	6.2092e-27	0.484054						TUBA1B	2.02164e-21	0.434135
								ETV7	8.89272e-27	0.482749						TBC1D10C	3.13361e-21	0.432255
								DNASE2	9.2943e-27	0.482588						FGR	4.41057e-21	0.430781
								PARP8	1.03118e-26	0.482209						ARHGAP27	4.77634e-21	0.430436
								TBC1D10C	1.19892e-26	0.481658						TNFAIP3	6.81413e-21	0.428894
								CLIC2	1.24541e-26	0.481519						GFI1	6.90195e-21	0.428839
								STX6	1.46605e-26	0.480922						RASSF2	7.03218e-21	0.428757
								GAB3	1.51556e-26	0.480801						THEMIS	7.1408e-21	0.428691
								CD3G	1.64831e-26	0.480493						HLA-DPB2	7.72896e-21	0.428346
								MARCKS	1.72607e-26	0.480324						SH3KBP1	8.62332e-21	0.427868
								NFKBIE	1.95299e-26	0.47987						ARHGEF6	8.89621e-21	0.427732
								CSF2RB	2.23998e-26	0.479365						ARHGAP26	1.24761e-20	0.426251
								PSMB8	2.81361e-26	0.478524						STAC3	1.31243e-20	0.426029
								GNA13	2.8772e-26	0.478442						DENND5A	1.45149e-20	0.425586
								ZNF267	2.87788e-26	0.478441						LIPA	1.55006e-20	0.425297
								ARHGAP22	3.14979e-26	0.478107						NUP62	1.77321e-20	0.424704
								GRK6	3.57278e-26	0.477641						CD96	1.94745e-20	0.424291
								IL4I1	4.55001e-26	0.476744						DTX3L	2.24176e-20	0.423668
								CLIC1	5.23321e-26	0.476224						RFTN1	2.39487e-20	0.423376
								ADCY7	5.73232e-26	0.475885						PSTPIP2	2.60836e-20	0.422997
								FKBP15	6.0768e-26	0.475667						CIITA	3.05288e-20	0.422298
								DAPP1	7.64529e-26	0.47481						BIRC3	3.18919e-20	0.422104
								SIPA1	8.44796e-26	0.474437						AKAP13	3.66203e-20	0.421488
								TRIM21	1.26158e-25	0.472932						DOCK8	3.66363e-20	0.421486
								CD300A	3.26755e-25	0.469331						KBTBD8	4.02784e-20	0.421063
								GLIPR2	3.51047e-25	0.469058						PPP1R9B	4.27666e-20	0.420795
								CSTA	5.09541e-25	0.467635						YEATS2	5.45582e-20	0.419705
								CST7	6.32362e-25	0.466808						PLEKHO1	5.9139e-20	0.419343
								BCL2A1	6.47818e-25	0.466715						CD48	6.65478e-20	0.418812
								TRADD	7.1169e-25	0.466354						RECQL	7.15574e-20	0.418485
								ITGA4	7.63746e-25	0.466082						PARP8	7.70218e-20	0.418154
								EMP3	8.00468e-25	0.465901						LOXL3	7.88327e-20	0.418049
								CYBA	8.38258e-25	0.465724						GNAI2	1.2012e-19	0.416143
								CXCL9	9.12749e-25	0.465396						CXCR6	1.51385e-19	0.415091
								IFNAR2	9.45796e-25	0.465258						ST3GAL2	1.82078e-19	0.414249
								FASLG	1.04103e-24	0.464888						ZAP70	2.19362e-19	0.413396
								P4HA1	1.11669e-24	0.464617						2021-09-09	2.28237e-19	0.413214
								SIRPB1	1.14087e-24	0.464534						IFNGR1	2.52731e-19	0.412747
								TXNDC12	1.40163e-24	0.463737						DPYSL2	2.59263e-19	0.41263
								CKLF	1.41887e-24	0.46369						TAPBP	3.00542e-19	0.41195
								IRF4	1.46948e-24	0.463554						CD247	3.23752e-19	0.411607
								STAT4	1.52405e-24	0.463412						NAGK	3.34413e-19	0.411458
								BIRC3	2.72334e-24	0.461151						SLFN5	3.47622e-19	0.411279
								TUBA1B	3.22305e-24	0.460491						RNF130	4.01493e-19	0.410614
								TSPAN4	3.28825e-24	0.460413						OAS2	4.95147e-19	0.409642
								HLA-A	3.30438e-24	0.460394						TRIM14	5.08872e-19	0.409516
								LY96	3.35242e-24	0.460337						TMEM173	5.26435e-19	0.409358
								STX4	3.64377e-24	0.46001						SERPINB9	5.62154e-19	0.409053
								OPRL1	4.08576e-24	0.459561						CD244	5.66358e-19	0.409018
								NAIP	4.11684e-24	0.459531						CLIC2	7.46065e-19	0.407734
								CLEC9A	4.20673e-24	0.459446						UBASH3A	7.57951e-19	0.40766
								CCL5	4.21161e-24	0.459441						FGD6	7.61546e-19	0.407638
								CNPY3	5.01224e-24	0.458756						ZDHHC20	9.33758e-19	0.406684
								LILRA4	5.46028e-24	0.458418						ALOX5	1.18585e-18	0.405562
								DAGLB	5.98456e-24	0.458057						NFATC2	1.40138e-18	0.404776
								SLFN11	6.21314e-24	0.457908						TET3	1.65052e-18	0.404003
								HMOX1	7.88864e-24	0.456963						NECAP2	2.27951e-18	0.402472
								HLA-DRB5	8.40636e-24	0.456711						STARD3	2.68345e-18	0.401696
								NUP62	1.06507e-23	0.455771						ANO6	2.69175e-18	0.401681
								2021-09-01	1.24978e-23	0.455134						FOXP3	2.92728e-18	0.401281
								PYHIN1	1.38581e-23	0.454721						TLR3	3.65547e-18	0.400219
								FXYD5	1.44826e-23	0.454545
								ABI3	1.92586e-23	0.453404
								CD27	2.00866e-23	0.453235
								TNFRSF9	2.15802e-23	0.452947
								RELB	2.2129e-23	0.452846
								PLA2G7	2.46663e-23	0.45241
								SERPINB8	2.64112e-23	0.452134
								CD40	2.82161e-23	0.451868
								IPMK	3.20165e-23	0.451358
								TRIM22	3.54133e-23	0.45095
								BTN3A1	3.81831e-23	0.450646
								MCM5	4.25792e-23	0.450204
								ZNF831	4.4092e-23	0.450063
								BTN3A3	5.20209e-23	0.449391
								MICB	6.62702e-23	0.448406
								GZMM	8.65467e-23	0.447315
								ADPGK	1.09642e-22	0.446345
								LAG3	1.44389e-22	0.445213
								FAS	1.46447e-22	0.445154
								TAPBP	2.19237e-22	0.443487
								FAM49A	2.78764e-22	0.442489
								JAK3	3.3131e-22	0.44177
								GZMA	3.44985e-22	0.441602
								CEP170	3.48915e-22	0.441554
								PTPRE	3.65374e-22	0.441362
								GFI1	3.7278e-22	0.441278
								LAX1	3.9752e-22	0.44101
								IFIH1	4.2365e-22	0.440744
								TAP2	4.45259e-22	0.440535
								HLA-DOB	6.50764e-22	0.438943
								IGSF21	7.77534e-22	0.438193
								SAP30	8.12045e-22	0.43801
								TMSB10	9.59706e-22	0.437304
								SERPINB1	1.08709e-21	0.436776
								NKG7	1.36898e-21	0.435797
								RNF166	1.43449e-21	0.435598
								BTN3A2	1.92711e-21	0.43434
								SLC16A3	1.95146e-21	0.434286
								CCR7	3.13118e-21	0.432259
								CXCR4	3.27898e-21	0.43206
								IL17RA	4.25158e-21	0.43094
								IKZF3	4.783e-21	0.43043
								TNFAIP8	4.87383e-21	0.430349
								CXCL11	5.10348e-21	0.430149
								EOMES	5.32256e-21	0.429967
								SH2D2A	5.54968e-21	0.429786
								SIGLEC7	5.92768e-21	0.4295
								HSD3B7	6.58051e-21	0.429046
								DCLRE1B	7.61624e-21	0.42841
								ALOX5	8.2718e-21	0.42805
								CXCR2P1	8.63798e-21	0.427861
								PDCD1	9.61817e-21	0.427391
								DHRS9	9.80489e-21	0.427307
								CMPK2	1.12152e-20	0.426719
								CD8B	1.24568e-20	0.426258
								IRF1	1.31549e-20	0.426019
								FCGR2C	1.51051e-20	0.425411
								IL7	1.65404e-20	0.425011
								REEP4	1.66385e-20	0.424985
								GPR171	1.96383e-20	0.424254
								STK10	2.34673e-20	0.423466
								CD8A	2.44043e-20	0.423292
								C5orf15	2.65943e-20	0.422911
								GBP1	2.68363e-20	0.422871
								IKBIP	2.86306e-20	0.422583
								HLA-F	2.88212e-20	0.422554
								PARP14	3.12869e-20	0.422189
								DPP9	3.41471e-20	0.421799
								SP100	3.66039e-20	0.42149
								UBE2L6	3.75108e-20	0.42138
								ST3GAL5	5.12813e-20	0.419982
								CD300E	5.43329e-20	0.419723
								LMAN2	5.52268e-20	0.41965
								RP2	6.13173e-20	0.41918
								IL15RA	6.5942e-20	0.418853
								CORO1C	7.4574e-20	0.418299
								VCAM1	7.49948e-20	0.418274
								PLAUR	7.98099e-20	0.417993
								CX3CR1	8.5566e-20	0.417679
								OASL	9.91126e-20	0.417014
								VAMP5	1.01796e-19	0.416893
								HM13	1.01923e-19	0.416888
								TNFAIP3	1.07788e-19	0.416634
								2021-03-01	1.13578e-19	0.416397
								CXCL10	1.27268e-19	0.41588
								NRAS	1.29605e-19	0.415798
								GMFG	1.65958e-19	0.414672
								TAGLN2	1.7406e-19	0.414454
								IL24	1.79297e-19	0.414319
								TNFRSF18	1.89531e-19	0.414065
								DTX2	1.93054e-19	0.413981
								ODF3B	2.26108e-19	0.413257
								AXL	2.34502e-19	0.41309
								ADPRHL2	2.4099e-19	0.412965
								SP110	2.63928e-19	0.412548
								GZMK	2.94053e-19	0.412051
								GIMAP4	3.28462e-19	0.411541
								DUSP10	3.50903e-19	0.411236
								RFC2	3.6852e-19	0.41101
								RCN1	5.00692e-19	0.409591
								FBXO6	5.77719e-19	0.408926
								SH3KBP1	6.00758e-19	0.408744
								NFE2L3	7.32499e-19	0.40782
								SLC41A2	7.90451e-19	0.407464
								APOBEC3D	8.05915e-19	0.407374
								RAB32	8.67635e-19	0.407028
								CSGALNACT2	8.77507e-19	0.406975
								C3	8.89268e-19	0.406913
								TMED2	1.05268e-18	0.406122
								LYL1	1.05269e-18	0.406122
								BID	1.09331e-18	0.405944
								HLA-B	1.14642e-18	0.405721
								PRDX4	1.17885e-18	0.40559
								PABPC4	1.38051e-18	0.404846
								NFATC2	1.58762e-18	0.404187
								IL7R	1.62147e-18	0.404087
								PRF1	1.91308e-18	0.403304
								IRF7	2.04586e-18	0.402986
								ERAP1	2.72612e-18	0.40162
								RASSF3	3.12431e-18	0.40097
								SLC30A7	3.36968e-18	0.400608
								AKNA	3.46131e-18	0.40048
								OGFR	3.57491e-18	0.400325
